# Supplementary material for: The Janus face of high trans-effect carbenes in olefin metathesis: gateway to both productivity and decomposition
Source: Chem Sci. 2022 Mar 22;13(18):5107–17. doi: 10.1039/d2sc00855f (PMC9093171; doi:10.1039/d2sc00855f)
Supplement: SC-013-D2SC00855F-s002 [file SC-013-D2SC00855F-s002.xyz]

28
2-Isopropoxy-5-nitrostyrene
O  -5.01912561E-01 -3.78082397E-01 +1.15841436E+00 
O  +2.02358853E+00 +2.76998842E-01 -4.54228461E+00 
O  +7.04505813E-01 +2.02728272E+00 -4.54144243E+00 
N  +1.18338481E+00 +1.01554630E+00 -4.00459124E+00 
C  +1.39325304E+00 -1.97987100E+00 -1.76516254E-02 
H  +1.01599746E+00 -2.12179581E+00 +1.00994655E+00 
C  -1.48965507E+00 +3.91056057E-01 +1.92279838E+00 
H  -2.30273324E+00 +7.03001664E-01 +1.22234183E+00 
C  -8.25447741E-01 +1.60528959E+00 +2.56020154E+00 
H  -1.72531114E-02 +1.28444306E+00 +3.25078647E+00 
H  -1.57496595E+00 +2.17844548E+00 +3.14512730E+00 
H  -3.88314382E-01 +2.28834015E+00 +1.80406473E+00 
C  -2.04676353E+00 -5.85591021E-01 +2.94599046E+00 
H  -2.50018430E+00 -1.46664548E+00 +2.44843732E+00 
H  -2.82934742E+00 -8.70695430E-02 +3.55390879E+00 
H  -1.24644539E+00 -9.36856181E-01 +3.63085425E+00 
C  -1.29874504E-01 +1.88241857E-02 -8.09750826E-02 
C  -6.58105354E-01 +1.15327482E+00 -7.42569562E-01 
H  -1.41171709E+00 +1.78915340E+00 -2.52805369E-01 
C  -2.32807647E-01 +1.48156252E+00 -2.02950339E+00 
H  -6.32534813E-01 +2.35957004E+00 -2.55730409E+00 
C  +7.27951443E-01 +6.73038475E-01 -2.65568767E+00 
C  +1.26496536E+00 -4.51263507E-01 -2.01816860E+00 
H  +2.01753458E+00 -1.04769410E+00 -2.55496789E+00 
C  +8.54867279E-01 -8.05585651E-01 -7.23354851E-01 
C  +2.28138784E+00 -2.87016443E+00 -5.10124620E-01 
H  +2.69862404E+00 -2.79959110E+00 -1.52785212E+00 
H  +2.62200293E+00 -3.71561608E+00 +1.06411156E-01 
6
ethylene
C  +0.00000000E+00 +0.00000000E+00 +6.70509151E-01 
H  -9.38805077E-01 +0.00000000E+00 +1.24955789E+00 
H  +9.38805077E-01 +0.00000000E+00 +1.24955789E+00 
C  +0.00000000E+00 +0.00000000E+00 -6.70509151E-01 
H  +9.38805077E-01 +0.00000000E+00 -1.24955789E+00 
H  -9.38805077E-01 +0.00000000E+00 -1.24955789E+00 
16
styrene
H  -1.88530214E+00 -2.31573650E-03 +7.37734427E-01 
C  -1.08350464E+00 -1.65625060E-03 -1.86312250E-02 
C  +9.29298588E-01 +1.68409600E-04 -1.97473679E+00 
C  +2.72555900E-01 +6.54894700E-04 +3.90219424E-01 
C  -1.42243277E+00 -2.89928570E-03 -1.37639278E+00 
C  -4.19439956E-01 -1.98045410E-03 -2.36253639E+00 
C  +1.26850135E+00 +1.50293460E-03 -6.14216946E-01 
H  -2.48455892E+00 -4.66341170E-03 -1.67261662E+00 
H  -6.91545888E-01 -2.95783590E-03 -3.43069659E+00 
H  +2.33009869E+00 +3.41509470E-03 -3.12850441E-01 
H  +1.72504621E+00 +9.48823900E-04 -2.73789648E+00 
C  +6.88162397E-01 +2.64579800E-03 +1.80321914E+00 
H  +1.78525670E+00 +5.88521730E-03 +1.95981354E+00 
C  -1.13583278E-01 +9.14026300E-04 +2.88985024E+00 
H  +3.14585542E-01 +2.80413860E-03 +3.90369915E+00 
H  -1.21313778E+00 -2.46536300E-03 +2.81603734E+00 
26
trans-stilbene
C  -4.61109372E-01 +1.75000000E-08 +5.00869285E-01 
H  -1.53495121E+00 +2.75000000E-08 +2.38076939E-01 
C  +4.61109372E-01 +9.40000000E-09 -5.00869285E-01 
H  +1.53495121E+00 +6.10000000E-09 -2.38076939E-01 
C  +1.89203183E-01 -1.00000000E-09 -1.94071227E+00 
C  -2.22655492E-01 -5.60000000E-09 -4.75334791E+00 
C  +1.28172401E+00 -3.30000000E-09 -2.84367843E+00 
C  -1.11962347E+00 -2.30000000E-09 -2.48764337E+00 
C  -1.31944063E+00 -3.10000000E-09 -3.87169463E+00 
C  +1.08035270E+00 -4.30000000E-09 -4.23059339E+00 
H  +2.30802035E+00 -3.20000000E-09 -2.43814623E+00 
H  -1.99493143E+00 -1.00000000E-09 -1.81825841E+00 
H  -2.34653434E+00 -4.40000000E-09 -4.27273965E+00 
H  +1.94924280E+00 -3.10000000E-09 -4.90932458E+00 
H  -3.85809506E-01 -1.17000000E-08 -5.84335167E+00 
C  -1.89203183E-01 +1.21000000E-08 +1.94071227E+00 
C  +2.22655492E-01 -9.60000000E-09 +4.75334791E+00 
C  -1.28172401E+00 +2.20000000E-09 +2.84367843E+00 
C  +1.11962347E+00 +1.20000000E-08 +2.48764337E+00 
C  +1.31944063E+00 -3.80000000E-09 +3.87169463E+00 
C  -1.08035270E+00 -9.20000000E-09 +4.23059339E+00 
H  -2.30802035E+00 +2.50000000E-09 +2.43814623E+00 
H  +1.99493143E+00 +1.18000000E-08 +1.81825841E+00 
H  +2.34653434E+00 -7.40000000E-09 +4.27273965E+00 
H  -1.94924280E+00 -1.38000000E-08 +4.90932458E+00 
H  +3.85809506E-01 -1.43000000E-08 +5.84335167E+00 
49
M1
C  -6.29872310E-01 -2.09041698E+00 +2.33226443E+00 
C  -1.24509207E+00 -8.42974122E-01 +2.04802756E+00 
C  -1.89144717E+00 -1.05878503E-01 +3.06887445E+00 
C  -1.90775069E+00 -6.33504477E-01 +4.37522652E+00 
C  -1.29926598E+00 -1.85928002E+00 +4.69138197E+00 
C  -6.64887003E-01 -2.56883223E+00 +3.65303987E+00 
N  -1.23297306E+00 -3.28538761E-01 +7.11928275E-01 
C  -9.28768908E-02 -1.43167134E-02 +4.16303056E-02 
N  -4.82161424E-01 +2.75661033E-01 -1.22918619E+00 
C  -1.96443341E+00 +2.92535797E-01 -1.42810466E+00 
C  -2.45639484E+00 -3.84023096E-01 -1.45981806E-01 
C  +3.98390798E-01 +8.17804342E-01 -2.21950114E+00 
C  +1.01906417E+00 +2.07603892E+00 -2.00150623E+00 
C  +1.86832971E+00 +2.58649577E+00 -2.99753893E+00 
C  +2.11119333E+00 +1.89679867E+00 -4.20175276E+00 
C  +1.47439825E+00 +6.59524136E-01 -4.39123605E+00 
C  +6.19797840E-01 +1.01374990E-01 -3.41988885E+00 
C  +7.79474836E-01 +2.85526396E+00 -7.34238809E-01 
C  -1.76398497E-02 -1.24270901E+00 -3.66134206E+00 
C  +3.04080977E+00 +2.46965737E+00 -5.24260142E+00 
C  -2.53091451E+00 +1.22987223E+00 +2.78709947E+00 
C  -1.30267233E+00 -2.39873925E+00 +6.10029329E+00 
C  +4.96858735E-02 -2.89043344E+00 +1.25059683E+00 
H  -3.31756713E+00 +1.49581151E-01 +3.29884298E-01 
H  -2.75057982E+00 -1.45792907E+00 -3.04662374E-01 
H  -2.26346265E+00 -2.58558313E-01 -2.35506523E+00 
H  -2.31425959E+00 +1.35736974E+00 -1.52153491E+00 
H  -2.40212361E+00 -5.37337912E-02 +5.17403296E+00 
H  -1.82717633E-01 -3.53673371E+00 +3.87614478E+00 
H  +1.65656254E+00 +9.52431851E-02 -5.32239094E+00 
H  +2.35369719E+00 +3.56340973E+00 -2.82688305E+00 
H  -2.62947507E+00 +1.82491596E+00 +3.71704017E+00 
H  -1.93786428E+00 +1.81372268E+00 +2.05345393E+00 
H  -3.55304166E+00 +1.11777738E+00 +2.36118591E+00 
H  -1.93102751E+00 -1.78128328E+00 +6.77302464E+00 
H  -1.68407712E+00 -3.44185601E+00 +6.13516829E+00 
H  -2.74910509E-01 -2.42147402E+00 +6.52485582E+00 
H  -6.34599233E-01 -3.08632840E+00 +3.97002772E-01 
H  +9.15521454E-01 -2.33677068E+00 +8.30191777E-01 
H  +4.01739246E-01 -3.86530310E+00 +1.64233983E+00 
H  +5.54423652E-01 -1.82182749E+00 -4.41374102E+00 
H  -7.44816157E-02 -1.83597063E+00 -2.72565067E+00 
H  -1.05710561E+00 -1.14461597E+00 -4.04684351E+00 
H  +4.08356255E+00 +2.53165878E+00 -4.86090653E+00 
H  +3.05479736E+00 +1.85168743E+00 -6.16266566E+00 
H  +2.74492143E+00 +3.50236365E+00 -5.52729873E+00 
H  -3.05331671E-01 +3.01061040E+00 -5.49441534E-01 
H  +1.16630241E+00 +2.30749126E+00 +1.50535182E-01 
H  +1.26763383E+00 +3.84887248E+00 -7.83960284E-01 
53
M2
N  -5.37181096E-01 -6.72624100E-03 -1.22851042E-01 
C  +2.59558461E-01 -6.78958497E-01 +6.85425181E-01 
C  -1.16402744E-01 -2.34354580E-01 +2.11470957E+00 
C  -1.47340173E+00 +5.17760093E-01 +1.96233288E+00 
H  -1.60948702E+00 +1.36196474E+00 +2.68259681E+00 
H  -2.31069027E+00 -2.08344471E-01 +2.13305803E+00 
C  -1.52041612E+00 +1.01176834E+00 +5.08244112E-01 
C  -2.69402296E-01 -1.49076392E+00 +3.00121796E+00 
H  -1.01746623E+00 -2.18817591E+00 +2.56689940E+00 
H  -6.05576112E-01 -1.21215358E+00 +4.02282407E+00 
H  +6.95229665E-01 -2.03176735E+00 +3.08571960E+00 
C  -2.91477848E+00 +9.34063750E-01 -1.13838876E-01 
H  -2.89889087E+00 +1.18158459E+00 -1.19536177E+00 
H  -3.57274191E+00 +1.67478339E+00 +3.87946745E-01 
H  -3.37486002E+00 -6.39219760E-02 +1.82901908E-02 
C  -9.68289847E-01 +2.43564627E+00 +3.49956863E-01 
H  +1.98621725E-02 +2.55466115E+00 +8.37022518E-01 
H  -1.67192257E+00 +3.15056393E+00 +8.26053569E-01 
H  -8.77503226E-01 +2.71968788E+00 -7.18811892E-01 
C  -4.66713433E-01 -1.53681577E-01 -1.56635990E+00 
C  -1.31881782E+00 -1.09219184E+00 -2.20794634E+00 
C  -1.28865035E+00 -1.15716911E+00 -3.61482559E+00 
H  -1.93751150E+00 -1.88261017E+00 -4.13190329E+00 
C  -4.43918446E-01 -3.29667047E-01 -4.36448689E+00 
H  -4.50868244E-01 -3.84412005E-01 -5.46556401E+00 
C  +4.33103387E-01 +5.40373341E-01 -3.70845466E+00 
H  +1.13369597E+00 +1.16051491E+00 -4.29298202E+00 
C  +4.58562747E-01 +6.30559569E-01 -2.30186367E+00 
C  -2.17452951E+00 -2.08287526E+00 -1.43809896E+00 
H  -2.16086575E+00 -1.83827761E+00 -3.57938114E-01 
H  -1.67606652E+00 -3.07872812E+00 -1.51567250E+00 
C  +1.54151248E+00 +1.47082683E+00 -1.65478899E+00 
H  +1.34477297E+00 +1.61026100E+00 -5.76690794E-01 
C  +2.92967313E+00 +8.30773010E-01 -1.82421365E+00 
H  +3.71133005E+00 +1.45592873E+00 -1.34307516E+00 
H  +3.19907426E+00 +7.12525134E-01 -2.89497834E+00 
H  +2.95452831E+00 -1.76516496E-01 -1.35701802E+00 
H  +1.54351518E+00 +2.48427604E+00 -2.11696031E+00 
C  -3.62156242E+00 -2.21500984E+00 -1.92987537E+00 
H  -4.16666719E+00 -1.24995735E+00 -1.86224349E+00 
H  -4.17145931E+00 -2.96075136E+00 -1.31843338E+00 
H  -3.67546066E+00 -2.55452051E+00 -2.98508933E+00 
C  +1.01013892E+00 +6.33292367E-01 +2.70583858E+00 
C  +3.10119235E+00 +2.16226949E+00 +3.88097281E+00 
C  +7.76758468E-01 +1.43423110E+00 +3.84518253E+00 
C  +2.31965005E+00 +6.02696875E-01 +2.17930307E+00 
C  +3.35114504E+00 +1.36180862E+00 +2.75625458E+00 
C  +1.80690969E+00 +2.19021308E+00 +4.42534756E+00 
H  -2.28976557E-01 +1.46710792E+00 +4.29560230E+00 
H  +2.52390364E+00 -3.55618806E-02 +1.30520808E+00 
H  +4.36344911E+00 +1.32211320E+00 +2.32013160E+00 
H  +1.59480454E+00 +2.80642465E+00 +5.31508988E+00 
H  +3.91000764E+00 +2.75821670E+00 +4.33469787E+00 
46
M3
N  -5.26233597E-01 -2.68143857E-02 +3.50222456E-01 
C  +1.99160433E-01 -7.85002605E-01 +1.15179007E+00 
C  -1.10990428E-01 -3.23284765E-01 +2.57698029E+00 
C  -1.32544349E+00 +6.47046460E-01 +2.46976707E+00 
H  -1.21842687E+00 +1.54273540E+00 +3.13348469E+00 
H  -2.26240497E+00 +1.13083991E-01 +2.77441826E+00 
C  -1.42886161E+00 +1.05927629E+00 +9.86213915E-01 
C  +1.15610098E+00 +3.79361309E-01 +3.10932168E+00 
H  +2.03383649E+00 -2.98388686E-01 +3.06029300E+00 
H  +1.00809710E+00 +6.81997816E-01 +4.16882888E+00 
H  +1.40087219E+00 +1.29204638E+00 +2.52713315E+00 
C  -4.21242230E-01 -1.54100170E+00 +3.46280836E+00 
H  -1.29298643E+00 -2.11045148E+00 +3.07619363E+00 
H  -6.56903815E-01 -1.21927665E+00 +4.50079973E+00 
H  +4.45591354E-01 -2.23332795E+00 +3.50125220E+00 
C  -2.86217732E+00 +9.91799539E-01 +4.52143324E-01 
H  -2.90439844E+00 +1.17034638E+00 -6.42723649E-01 
H  -3.46616682E+00 +1.78415676E+00 +9.42879641E-01 
H  -3.33820509E+00 +1.81257932E-02 +6.76613777E-01 
C  -8.53345270E-01 +2.45306234E+00 +6.98334686E-01 
H  +1.65390836E-01 +2.58123276E+00 +1.11348771E+00 
H  -1.50918246E+00 +3.21863854E+00 +1.16401059E+00 
H  -8.21568152E-01 +2.66010808E+00 -3.91078240E-01 
C  -4.37911848E-01 -1.65227300E-01 -1.09388074E+00 
C  -1.34735984E+00 -1.03062381E+00 -1.75746350E+00 
C  -1.28368602E+00 -1.11492453E+00 -3.16208514E+00 
H  -1.98443498E+00 -1.78749161E+00 -3.68495924E+00 
C  -3.39088420E-01 -3.83073897E-01 -3.88969814E+00 
H  -3.08333856E-01 -4.56538172E-01 -4.98925990E+00 
C  +5.95407586E-01 +4.07553858E-01 -3.21132810E+00 
H  +1.37387752E+00 +9.36990883E-01 -3.78421720E+00 
C  +5.79132646E-01 +5.23161167E-01 -1.80674056E+00 
C  -2.32894258E+00 -1.90852109E+00 -1.02072186E+00 
H  -2.01053100E+00 -2.10151771E+00 +2.15214432E-02 
H  -2.42167881E+00 -2.88512824E+00 -1.53890697E+00 
H  -3.34606290E+00 -1.46279151E+00 -9.90166070E-01 
C  +1.71380206E+00 +1.27475494E+00 -1.11634196E+00 
H  +1.46840805E+00 +1.36285721E+00 -3.83678038E-02 
C  +1.92443630E+00 +2.68931918E+00 -1.67719291E+00 
H  +2.24481339E+00 +2.66817546E+00 -2.74085362E+00 
H  +2.72040827E+00 +3.21428970E+00 -1.10744202E+00 
H  +1.00117593E+00 +3.30196327E+00 -1.61608866E+00 
C  +3.01024637E+00 +4.46949726E-01 -1.21081373E+00 
H  +3.84092068E+00 +9.63136217E-01 -6.83102722E-01 
H  +3.31921041E+00 +2.98799739E-01 -2.26802156E+00 
H  +2.87217865E+00 -5.52083107E-01 -7.47244287E-01 
77
M4
Ru +1.30455135E+01 +5.70702588E+00 +5.21662352E+00 
Cl +1.14683857E+01 +4.92872579E+00 +6.77874954E+00 
Cl +1.51030864E+01 +6.62834018E+00 +4.54613743E+00 
O  +1.42643679E+01 +3.74127440E+00 +5.71572672E+00 
N  +1.19690805E+01 +8.40157878E+00 +5.64977938E+00 
N  +1.17545331E+01 +7.88111891E+00 +3.51902024E+00 
C  +1.21310390E+01 +7.37955031E+00 +4.74079862E+00 
C  +1.16368404E+01 +9.68979206E+00 +5.00931909E+00 
H  +1.25478629E+01 +1.03511747E+01 +4.99364219E+00 
H  +1.08268098E+01 +1.02155991E+01 +5.57835168E+00 
C  +1.12075505E+01 +9.25408654E+00 +3.60914845E+00 
H  +1.00884347E+01 +9.22370172E+00 +3.48543829E+00 
H  +1.16335688E+01 +9.89808865E+00 +2.79724105E+00 
C  +1.21407480E+01 +8.36234902E+00 +7.07637791E+00 
C  +1.09925372E+01 +8.10922456E+00 +7.87537422E+00 
C  +1.11331593E+01 +8.11828212E+00 +9.27046347E+00 
H  +1.02449735E+01 +7.91411655E+00 +9.89327552E+00 
C  +1.23695937E+01 +8.38467320E+00 +9.89464000E+00 
C  +1.34707012E+01 +8.67975289E+00 +9.07757478E+00 
H  +1.44391819E+01 +8.92822065E+00 +9.54574203E+00 
C  +1.33790534E+01 +8.70030529E+00 +7.66875766E+00 
C  +9.64975928E+00 +7.85534015E+00 +7.24355436E+00 
H  +8.86531560E+00 +7.75137821E+00 +8.01925665E+00 
H  +9.66710660E+00 +6.92431672E+00 +6.64110965E+00 
H  +9.35197036E+00 +8.68380703E+00 +6.56561892E+00 
C  +1.24892934E+01 +8.36674045E+00 +1.13979004E+01 
H  +1.34826198E+01 +8.72526716E+00 +1.17341428E+01 
H  +1.23460269E+01 +7.33917710E+00 +1.17985994E+01 
H  +1.17126272E+01 +9.00362692E+00 +1.18729728E+01 
C  +1.45676873E+01 +9.15687971E+00 +6.86292513E+00 
H  +1.55038452E+01 +8.68972460E+00 +7.23248926E+00 
H  +1.46953781E+01 +1.02575940E+01 +6.96653681E+00 
H  +1.44743772E+01 +8.91449405E+00 +5.79033753E+00 
C  +1.14964712E+01 +7.16560989E+00 +2.30331900E+00 
C  +1.02982281E+01 +6.41975837E+00 +2.17402935E+00 
C  +1.00326906E+01 +5.79450713E+00 +9.42819246E-01 
H  +9.10326374E+00 +5.20838228E+00 +8.36111619E-01 
C  +1.09140209E+01 +5.89979762E+00 -1.51617836E-01 
C  +1.20862807E+01 +6.65983517E+00 +9.80463430E-03 
H  +1.27879133E+01 +6.75758626E+00 -8.36529860E-01 
C  +1.23971595E+01 +7.30431835E+00 +1.22321023E+00 
C  +9.35923633E+00 +6.25226574E+00 +3.33971552E+00 
H  +8.40054265E+00 +5.80336074E+00 +3.01244071E+00 
H  +9.13692385E+00 +7.21657129E+00 +3.84146306E+00 
H  +9.79846204E+00 +5.58859173E+00 +4.11668672E+00 
C  +1.06059735E+01 +5.20363733E+00 -1.45364682E+00 
H  +1.07519595E+01 +4.10415025E+00 -1.36337873E+00 
H  +1.12613106E+01 +5.56044448E+00 -2.27324780E+00 
H  +9.54993762E+00 +5.36160202E+00 -1.75846394E+00 
C  +1.36604489E+01 +8.11020719E+00 +1.36946768E+00 
H  +1.42959306E+01 +8.01404288E+00 +4.66852951E-01 
H  +1.42450217E+01 +7.78441590E+00 +2.25394663E+00 
H  +1.34410354E+01 +9.19147430E+00 +1.51042929E+00 
C  +1.26522909E+01 +4.64376431E+00 +3.77179669E+00 
H  +1.19997105E+01 +4.92927621E+00 +2.92353364E+00 
C  +1.49943145E+01 +3.34871408E+00 +6.95374114E+00 
H  +1.58959048E+01 +2.78688244E+00 +6.61115293E+00 
C  +1.54243864E+01 +4.63779834E+00 +7.62917627E+00 
H  +1.60499612E+01 +5.25562677E+00 +6.95655298E+00 
H  +1.60151622E+01 +4.38276046E+00 +8.53313339E+00 
H  +1.45429084E+01 +5.23227851E+00 +7.95017252E+00 
C  +1.40890367E+01 +2.48268585E+00 +7.81700920E+00 
H  +1.37531719E+01 +1.56923655E+00 +7.28609946E+00 
H  +1.31950344E+01 +3.05690837E+00 +8.13193843E+00 
H  +1.46484009E+01 +2.16286463E+00 +8.72147450E+00 
C  +1.40733747E+01 +2.83185000E+00 +4.72102432E+00 
C  +1.46447556E+01 +1.54683928E+00 +4.66999009E+00 
H  +1.53038477E+01 +1.17834545E+00 +5.47166966E+00 
C  +1.43746064E+01 +7.22870697E-01 +3.57273247E+00 
H  +1.48078237E+01 -2.85591272E-01 +3.50126273E+00 
C  +1.35344574E+01 +1.18410774E+00 +2.54624111E+00 
C  +1.29597925E+01 +2.45924404E+00 +2.58310073E+00 
H  +1.23058249E+01 +2.79278418E+00 +1.76260682E+00 
C  +1.32203288E+01 +3.30695171E+00 +3.67730020E+00 
N  +1.32501133E+01 +3.01064517E-01 +1.40879613E+00 
O  +1.37897347E+01 -8.15398390E-01 +1.39224162E+00 
O  +1.24860066E+01 +7.18532142E-01 +5.26205886E-01 
81
M5
Ru +4.37275040E+00 +1.12073023E+01 +1.47534620E+01 
Cl +3.34691963E+00 +1.13600332E+01 +1.68588763E+01 
Cl +5.31820351E+00 +1.21067559E+01 +1.27910414E+01 
N  +6.20664955E+00 +9.00877412E+00 +1.57153451E+01 
C  +7.49187494E+00 +8.77142554E+00 +1.65072094E+01 
C  +8.54721390E+00 +8.02648760E+00 +1.56712005E+01 
H  +9.44925467E+00 +7.87327206E+00 +1.62989918E+01 
H  +8.85650703E+00 +8.57577778E+00 +1.47633484E+01 
H  +8.17848444E+00 +7.02570422E+00 +1.53655379E+01 
C  +7.21971270E+00 +7.93905313E+00 +1.77667264E+01 
H  +8.17377788E+00 +7.83587818E+00 +1.83251104E+01 
H  +6.86340519E+00 +6.91796469E+00 +1.75209620E+01 
H  +6.48612798E+00 +8.42796530E+00 +1.84344682E+01 
C  +7.88503175E+00 +1.02172610E+01 +1.68792634E+01 
H  +7.54430497E+00 +1.04228758E+01 +1.79224311E+01 
H  +8.99529767E+00 +1.03616023E+01 +1.68516549E+01 
C  +7.17249221E+00 +1.11520231E+01 +1.58684445E+01 
C  +8.08995812E+00 +1.13481222E+01 +1.46380706E+01 
H  +7.57489681E+00 +1.18524094E+01 +1.38014988E+01 
H  +8.45640042E+00 +1.03762345E+01 +1.42595512E+01 
H  +8.97392970E+00 +1.19492533E+01 +1.49375564E+01 
C  +6.77693378E+00 +1.25131594E+01 +1.64736122E+01 
C  +6.91053234E+00 +1.37126883E+01 +1.57398867E+01 
H  +7.29163862E+00 +1.36925350E+01 +1.47095907E+01 
C  +6.56401477E+00 +1.49534780E+01 +1.63012750E+01 
H  +6.68822976E+00 +1.58713344E+01 +1.57031135E+01 
C  +6.07645232E+00 +1.50271665E+01 +1.76133035E+01 
H  +5.81555441E+00 +1.60009913E+01 +1.80593106E+01 
C  +5.92241334E+00 +1.38433402E+01 +1.83513430E+01 
H  +5.52799375E+00 +1.38790279E+01 +1.93802023E+01 
C  +6.25890474E+00 +1.26071846E+01 +1.77840762E+01 
H  +6.11005926E+00 +1.16954242E+01 +1.83820191E+01 
C  +5.93063537E+00 +1.03017960E+01 +1.54285949E+01 
C  +5.46499832E+00 +7.85411108E+00 +1.52496106E+01 
C  +5.75648125E+00 +7.33185567E+00 +1.39580554E+01 
C  +6.65125456E+00 +8.02256142E+00 +1.29470960E+01 
H  +7.16008559E+00 +8.89020863E+00 +1.34035647E+01 
H  +7.45174590E+00 +7.31178361E+00 +1.26382698E+01 
C  +5.88960879E+00 +8.49632166E+00 +1.16988194E+01 
H  +6.59409580E+00 +8.94393885E+00 +1.09666879E+01 
H  +5.13879726E+00 +9.27053755E+00 +1.19537096E+01 
H  +5.36773380E+00 +7.65726145E+00 +1.11923261E+01 
C  +5.13339636E+00 +6.12963823E+00 +1.35682592E+01 
H  +5.36904214E+00 +5.70633435E+00 +1.25774511E+01 
C  +4.22910077E+00 +5.47379859E+00 +1.44100082E+01 
H  +3.76446437E+00 +4.52503811E+00 +1.40944492E+01 
C  +3.90319912E+00 +6.03902023E+00 +1.56474420E+01 
H  +3.16432674E+00 +5.53993532E+00 +1.62952138E+01 
C  +4.49716401E+00 +7.23825925E+00 +1.60911233E+01 
C  +4.03167251E+00 +7.83151606E+00 +1.74079951E+01 
H  +4.49052998E+00 +8.82786510E+00 +1.75530872E+01 
H  +4.39018574E+00 +7.18620552E+00 +1.82428767E+01 
C  +2.50619519E+00 +7.97241590E+00 +1.75063026E+01 
H  +2.22829545E+00 +8.44340473E+00 +1.84719710E+01 
H  +1.98840926E+00 +6.99201267E+00 +1.74529479E+01 
H  +2.11212512E+00 +8.61757224E+00 +1.66945915E+01 
C  +3.38404951E+00 +9.83711658E+00 +1.40246431E+01 
H  +3.70644818E+00 +8.77768762E+00 +1.39936129E+01 
C  +2.07359557E+00 +1.00841561E+01 +1.34446450E+01 
C  +1.30008333E+00 +9.03345510E+00 +1.29116295E+01 
H  +1.68109183E+00 +8.00036820E+00 +1.29251703E+01 
C  +4.22585126E-02 +9.30632448E+00 +1.23651673E+01 
N  -7.56716532E-01 +8.20397728E+00 +1.18154543E+01 
O  -1.85603546E+00 +8.47854543E+00 +1.13119859E+01 
O  -2.89667532E-01 +7.05807187E+00 +1.18873906E+01 
C  -4.76836043E-01 +1.06111956E+01 +1.23321422E+01 
H  -1.47106128E+00 +1.07837915E+01 +1.18940387E+01 
C  +2.73136047E-01 +1.16697690E+01 +1.28524389E+01 
H  -1.44792483E-01 +1.26880421E+01 +1.28218834E+01 
C  +1.54098135E+00 +1.14124886E+01 +1.34109066E+01 
O  +2.35645974E+00 +1.23448832E+01 +1.39679500E+01 
C  +1.98791999E+00 +1.37862492E+01 +1.38998868E+01 
H  +9.00161737E-01 +1.38379512E+01 +1.41445678E+01 
C  +2.26989814E+00 +1.43144060E+01 +1.25009183E+01 
H  +1.71903048E+00 +1.37513583E+01 +1.17206198E+01 
H  +3.35392688E+00 +1.42567221E+01 +1.22776676E+01 
H  +1.94911938E+00 +1.53759928E+01 +1.24430602E+01 
C  +2.78444707E+00 +1.44916975E+01 +1.49815011E+01 
H  +2.58505083E+00 +1.40578113E+01 +1.59801437E+01 
H  +2.49459816E+00 +1.55627024E+01 +1.49921365E+01 
H  +3.87378852E+00 +1.44314388E+01 +1.47781026E+01 
74
M6
Ru +6.71101417E+00 +2.19543677E+01 +8.72099972E-01 
Cl +4.87481016E+00 +2.05889675E+01 +3.10250008E-01 
Cl +8.20237118E+00 +2.37074430E+01 +4.09555635E-01 
O  +5.05470760E+00 +2.37031981E+01 +1.00616780E+00 
N  +8.41305515E+00 +1.95638005E+01 +1.59497932E+00 
C  +7.96271010E+00 +2.04978433E+01 +7.29015317E-01 
C  +8.55442616E+00 +2.01596424E+01 -6.71121240E-01 
C  +8.89782968E+00 +1.86614326E+01 -5.35923797E-01 
H  +9.76852553E+00 +1.83679175E+01 -1.17657516E+00 
H  +8.01242371E+00 +1.80505279E+01 -8.53357854E-01 
C  +9.17563285E+00 +1.84007586E+01 +9.56570874E-01 
C  +9.82561381E+00 +2.10066997E+01 -9.14030593E-01 
H  +9.57948671E+00 +2.20796232E+01 -1.02083923E+00 
H  +1.03106746E+01 +2.06584045E+01 -1.85103251E+00 
H  +1.05639336E+01 +2.09142689E+01 -9.38206128E-02 
C  +7.58039184E+00 +2.04080329E+01 -1.83417164E+00 
H  +6.64541059E+00 +1.98260338E+01 -1.72379688E+00 
H  +8.06820242E+00 +2.01209296E+01 -2.78999071E+00 
H  +7.31219520E+00 +2.14849452E+01 -1.92069924E+00 
C  +8.61111866E+00 +1.70454149E+01 +1.39708455E+00 
H  +8.71990337E+00 +1.68826516E+01 +2.48910790E+00 
H  +9.18834670E+00 +1.62494437E+01 +8.81342777E-01 
H  +7.54847410E+00 +1.69279366E+01 +1.11548809E+00 
C  +1.06652731E+01 +1.84381293E+01 +1.32904472E+00 
H  +1.11688910E+01 +1.93700353E+01 +1.01157553E+00 
H  +1.11767456E+01 +1.75880535E+01 +8.31678310E-01 
H  +1.08032793E+01 +1.83158286E+01 +2.42246866E+00 
C  +8.26057808E+00 +1.96030601E+01 +3.03438031E+00 
C  +7.16014872E+00 +1.89322877E+01 +3.63484478E+00 
C  +7.07578290E+00 +1.89160775E+01 +5.04111194E+00 
H  +6.22457871E+00 +1.83972295E+01 +5.51340793E+00 
C  +8.03416797E+00 +1.95544654E+01 +5.83431544E+00 
H  +7.95435074E+00 +1.95239988E+01 +6.93355192E+00 
C  +9.07836388E+00 +2.02591568E+01 +5.22453520E+00 
H  +9.80712626E+00 +2.07972580E+01 +5.85201107E+00 
C  +9.21161129E+00 +2.03130113E+01 +3.82216897E+00 
C  +6.04179391E+00 +1.82904841E+01 +2.85218747E+00 
H  +6.06633350E+00 +1.85454386E+01 +1.77933619E+00 
H  +5.06533637E+00 +1.86351296E+01 +3.25227800E+00 
H  +6.06020304E+00 +1.71847454E+01 +2.95763961E+00 
C  +1.03090599E+01 +2.11995523E+01 +3.23757082E+00 
H  +1.03127673E+01 +2.10685795E+01 +2.13504257E+00 
C  +1.17041018E+01 +2.08359836E+01 +3.77387842E+00 
H  +1.17844729E+01 +2.10324932E+01 +4.86434664E+00 
H  +1.24791772E+01 +2.14539904E+01 +3.27297565E+00 
H  +1.19555333E+01 +1.97693498E+01 +3.60496557E+00 
C  +1.00092077E+01 +2.26855859E+01 +3.51797582E+00 
H  +9.04042865E+00 +2.30003772E+01 +3.08501589E+00 
H  +1.07994684E+01 +2.33236976E+01 +3.06825277E+00 
H  +9.99182117E+00 +2.28912466E+01 +4.61006041E+00 
C  +6.50757813E+00 +2.21773970E+01 +2.68746652E+00 
H  +7.02915890E+00 +2.15729700E+01 +3.45604666E+00 
C  +5.63243364E+00 +2.32135838E+01 +3.21435496E+00 
C  +5.51585151E+00 +2.34511805E+01 +4.59858138E+00 
H  +6.08490302E+00 +2.28429409E+01 +5.31882598E+00 
C  +4.66733214E+00 +2.44651611E+01 +5.05561694E+00 
C  +3.92481928E+00 +2.52615763E+01 +4.16796155E+00 
H  +3.27339165E+00 +2.60512259E+01 +4.57068039E+00 
C  +4.01816469E+00 +2.50379937E+01 +2.79124782E+00 
H  +3.43046053E+00 +2.56642296E+01 +2.10171038E+00 
C  +4.86524465E+00 +2.40188626E+01 +2.31455563E+00 
C  +4.19163664E+00 +2.43117822E+01 -4.32886384E-02 
H  +4.15822464E+00 +2.54049130E+01 +1.81644283E-01 
C  +2.80455719E+00 +2.36890907E+01 +1.17574464E-02 
H  +2.86039425E+00 +2.26040440E+01 -2.06298489E-01 
H  +2.16037193E+00 +2.41749287E+01 -7.51228377E-01 
H  +2.32052391E+00 +2.38276535E+01 +9.99459983E-01 
C  +4.90150375E+00 +2.40839196E+01 -1.36450730E+00 
H  +5.92323801E+00 +2.45108853E+01 -1.35097557E+00 
H  +4.32097294E+00 +2.45799881E+01 -2.16952630E+00 
H  +4.96160407E+00 +2.30010458E+01 -1.59922095E+00 
N  +4.54063054E+00 +2.46999825E+01 +6.49999640E+00 
O  +5.19150896E+00 +2.39735880E+01 +7.26488200E+00 
O  +3.78744054E+00 +2.56104539E+01 +6.87618493E+00 
81
M7
Ru -4.36498453E-01 +9.29280983E-01 -4.61253689E-02 
Cl -2.26821161E+00 -5.24246406E-01 +1.33728306E-01 
Cl +8.44055628E-01 +2.61196734E+00 -1.08529954E+00 
O  -2.12491831E+00 +2.64172669E+00 +5.56067541E-02 
N  +1.17199942E+00 -1.34241181E+00 -9.52833951E-01 
C  +9.92618499E-01 -3.68385466E-01 -2.08628410E-02 
C  +2.20065600E+00 -4.30618090E-01 +9.60212131E-01 
C  +3.24339293E+00 -1.23373646E+00 +1.35650262E-01 
H  +3.96438528E+00 -1.79353036E+00 +7.83051555E-01 
H  +3.82847373E+00 -5.11674539E-01 -4.93017465E-01 
C  +2.44896500E+00 -2.16755528E+00 -7.83327441E-01 
C  +2.80369813E+00 +9.57287628E-01 +1.27158333E+00 
H  +2.93566371E+00 +1.54093389E+00 +3.40440257E-01 
H  +3.80064848E+00 +8.24342909E-01 +1.74071827E+00 
H  +2.18075391E+00 +1.55443613E+00 +1.96274884E+00 
C  +3.15727285E+00 -2.41028716E+00 -2.11775082E+00 
H  +2.51445888E+00 -2.96672761E+00 -2.83080759E+00 
H  +4.05835922E+00 -3.02968276E+00 -1.92687060E+00 
H  +3.49079980E+00 -1.46843237E+00 -2.59067219E+00 
C  +2.17660397E+00 -3.52852527E+00 -1.21280790E-01 
H  +1.63286813E+00 -3.43733629E+00 +8.37065853E-01 
H  +3.15444427E+00 -4.01049385E+00 +8.83292758E-02 
H  +1.61723556E+00 -4.20390839E+00 -7.95325672E-01 
C  +2.79974628E-01 -1.54938471E+00 -2.08706120E+00 
C  +4.65082475E-01 -7.59204819E-01 -3.26373025E+00 
C  -4.26924626E-01 -9.53113944E-01 -4.33765355E+00 
H  -3.04959748E-01 -3.49111865E-01 -5.24948412E+00 
C  -1.44846080E+00 -1.90638489E+00 -4.27898015E+00 
H  -2.13260418E+00 -2.03838099E+00 -5.13347914E+00 
C  -1.59562617E+00 -2.68826017E+00 -3.13200542E+00 
H  -2.40635514E+00 -3.43336964E+00 -3.07860555E+00 
C  -7.45825086E-01 -2.53294014E+00 -2.01764847E+00 
C  +1.60733850E+00 +2.26486968E-01 -3.43929570E+00 
H  +2.46047502E+00 -3.22466476E-01 -3.90193137E+00 
H  +1.96322639E+00 +5.70792268E-01 -2.44933918E+00 
C  -1.01937152E+00 -3.41698758E+00 -8.15913788E-01 
H  -2.04351219E+00 -3.17893940E+00 -4.54601738E-01 
C  -9.46569102E-01 -4.91960427E+00 -1.12401984E+00 
H  +4.70557787E-02 -5.22251808E+00 -1.51707824E+00 
H  -1.70168252E+00 -5.22107075E+00 -1.87977311E+00 
H  -1.14263877E+00 -5.51300147E+00 -2.06229365E-01 
C  -3.71344385E-01 +1.44544500E+00 +1.71676607E+00 
H  +2.79275375E-01 +9.77738793E-01 +2.48863082E+00 
C  -1.25088929E+00 +2.48891833E+00 +2.21595776E+00 
C  -1.23019662E+00 +2.89445544E+00 +3.56576213E+00 
H  -5.39562139E-01 +2.42132958E+00 +4.28078710E+00 
C  -2.09395100E+00 +3.90655681E+00 +3.99557742E+00 
C  -2.99114802E+00 +4.53376549E+00 +3.11567604E+00 
H  -3.65386550E+00 +5.32449622E+00 +3.49727457E+00 
C  -3.03065168E+00 +4.14832282E+00 +1.77286585E+00 
H  -3.73954092E+00 +4.64346908E+00 +1.09088726E+00 
C  -2.16942736E+00 +3.12862560E+00 +1.32254606E+00 
C  -2.94976380E+00 +3.26409835E+00 -1.01683357E+00 
H  -3.95765845E+00 +3.43590799E+00 -5.68803726E-01 
C  -3.05447415E+00 +2.23844349E+00 -2.13033986E+00 
H  -2.05574217E+00 +2.01728670E+00 -2.56196720E+00 
H  -3.69293246E+00 +2.65549749E+00 -2.93628185E+00 
H  -3.50477331E+00 +1.29352147E+00 -1.77073289E+00 
C  -2.30454331E+00 +4.56898971E+00 -1.45684475E+00 
H  -2.94641136E+00 +5.04898791E+00 -2.22549932E+00 
H  -1.30470982E+00 +4.37698614E+00 -1.89411401E+00 
H  -2.18991100E+00 +5.28415178E+00 -6.17408219E-01 
N  -2.06442167E+00 +4.32694684E+00 +5.40198475E+00 
O  -1.27054495E+00 +3.75312481E+00 +6.16103077E+00 
O  -2.83585466E+00 +5.23209352E+00 +5.75275505E+00 
H  -3.46814840E-01 -3.15761940E+00 +2.09032306E-02 
C  +1.29664350E+00 +1.44534238E+00 -4.31461850E+00 
H  +1.12248390E+00 +1.17276566E+00 -5.37645057E+00 
H  +2.15413553E+00 +2.14921385E+00 -4.29635144E+00 
H  +4.07404152E-01 +1.99589209E+00 -3.94649912E+00 
C  +1.84135309E+00 -1.16028825E+00 +2.27097392E+00 
C  +1.28954474E+00 -2.51391744E+00 +4.70906596E+00 
C  +5.49261460E-01 -1.65150218E+00 +2.55169934E+00 
C  +2.84994626E+00 -1.35954932E+00 +3.24049852E+00 
C  +2.58002582E+00 -2.02789477E+00 +4.44334423E+00 
C  +2.76840034E-01 -2.31947769E+00 +3.75855967E+00 
H  -2.62986031E-01 -1.50738232E+00 +1.82365694E+00 
H  +3.87130606E+00 -9.88416912E-01 +3.05475633E+00 
H  +3.38782257E+00 -2.16918261E+00 +5.18061067E+00 
H  -7.43101734E-01 -2.69155242E+00 +3.95129726E+00 
H  +1.07522617E+00 -3.03851457E+00 +5.65455389E+00 
74
M8
Ru -5.52474841E-01 +4.31833346E-01 +5.54328369E-01 
Cl -1.97693802E+00 -1.27846285E+00 -2.12686978E-01 
Cl +6.25497094E-01 +2.42898082E+00 +2.19956189E-01 
O  -2.45271657E+00 +1.84340044E+00 +3.15008475E-01 
N  +1.67524606E+00 -1.21516389E+00 -2.70379511E-01 
C  +8.94892222E-01 -8.28049033E-01 +7.76152904E-01 
C  +1.25003672E+00 -1.72351718E+00 +1.99578677E+00 
C  +2.42568743E+00 -2.59877767E+00 +1.47469520E+00 
H  +2.36745881E+00 -3.64722959E+00 +1.86299191E+00 
H  +3.39977229E+00 -2.16208462E+00 +1.81648720E+00 
C  +2.36908841E+00 -2.55887267E+00 -5.88162039E-02 
C  +5.97621896E-02 -2.58594416E+00 +2.45913517E+00 
H  -7.92329995E-01 -1.96626147E+00 +2.79860562E+00 
H  +3.81582413E-01 -3.22563079E+00 +3.30855648E+00 
H  -3.14874101E-01 -3.24673021E+00 +1.65353646E+00 
C  +1.77616368E+00 -8.78662230E-01 +3.17764117E+00 
H  +2.55505130E+00 -1.60832835E-01 +2.84998502E+00 
H  +2.23505531E+00 -1.56249998E+00 +3.92413135E+00 
H  +9.83680765E-01 -3.08047650E-01 +3.69851197E+00 
C  +3.74829506E+00 -2.62462830E+00 -7.16543748E-01 
H  +3.68326351E+00 -2.52936171E+00 -1.81966510E+00 
H  +4.19441384E+00 -3.61591987E+00 -4.91449169E-01 
H  +4.44153216E+00 -1.84996340E+00 -3.35971860E-01 
C  +1.49621479E+00 -3.69770375E+00 -6.16540987E-01 
H  +4.51456729E-01 -3.63453060E+00 -2.54020561E-01 
H  +1.92152117E+00 -4.66861171E+00 -2.85811654E-01 
H  +1.48248439E+00 -3.70210272E+00 -1.72201931E+00 
C  +2.01331989E+00 -3.76560116E-01 -1.40876859E+00 
C  +3.04936265E+00 +5.78434825E-01 -1.18683172E+00 
C  +3.49185657E+00 +1.35440670E+00 -2.27068205E+00 
H  +4.29594052E+00 +2.08986659E+00 -2.10279180E+00 
C  +2.92602273E+00 +1.20899763E+00 -3.54352546E+00 
H  +3.28807540E+00 +1.82272795E+00 -4.38484004E+00 
C  +1.89384586E+00 +2.88965147E-01 -3.73822337E+00 
H  +1.44267035E+00 +1.86178802E-01 -4.73835942E+00 
C  +1.41479776E+00 -5.25127960E-01 -2.68687533E+00 
C  +3.65882390E+00 +8.04877622E-01 +1.72125947E-01 
H  +4.00600150E+00 -1.31473377E-01 +6.51742104E-01 
H  +2.91687284E+00 +1.26948805E+00 +8.54380457E-01 
H  +4.52463044E+00 +1.49195628E+00 +9.44652845E-02 
C  +2.85276284E-01 -1.49984322E+00 -2.99918601E+00 
H  -1.22804221E-02 -2.00127126E+00 -2.05609685E+00 
C  +7.35077291E-01 -2.57097699E+00 -4.01009569E+00 
H  +9.61558517E-01 -2.11959585E+00 -4.99995794E+00 
H  -6.80094900E-02 -3.32335652E+00 -4.16166410E+00 
H  +1.64807094E+00 -3.10700122E+00 -3.67682400E+00 
C  -9.55992684E-01 -7.64253984E-01 -3.53581319E+00 
H  -1.31008969E+00 +9.20878570E-03 -2.82567943E+00 
H  -1.78906430E+00 -1.48240271E+00 -3.68842059E+00 
H  -7.50255543E-01 -2.74685060E-01 -4.51177492E+00 
C  -1.15207293E+00 +6.12982768E-01 +2.28144168E+00 
H  -6.63943147E-01 +1.58573700E-01 +3.17088696E+00 
C  -2.35236310E+00 +1.37630903E+00 +2.58239898E+00 
C  -2.86673000E+00 +1.46708045E+00 +3.89008127E+00 
H  -2.36429856E+00 +9.57597393E-01 +4.72666448E+00 
C  -4.02856020E+00 +2.20897353E+00 +4.12340798E+00 
C  -4.69260612E+00 +2.88149154E+00 +3.08478289E+00 
H  -5.60214068E+00 +3.45681972E+00 +3.31227651E+00 
C  -4.20029256E+00 +2.80545883E+00 +1.77810850E+00 
H  -4.73716068E+00 +3.32946042E+00 +9.74666708E-01 
C  -3.04051082E+00 +2.04824978E+00 +1.52135216E+00 
C  -2.84864022E+00 +2.51794215E+00 -9.53547711E-01 
H  -2.05211076E+00 +2.12363452E+00 -1.62548804E+00 
C  -2.69300824E+00 +4.02730920E+00 -8.52977550E-01 
H  -1.69461925E+00 +4.28771213E+00 -4.49309050E-01 
H  -2.77229044E+00 +4.45108391E+00 -1.87651240E+00 
H  -3.47408808E+00 +4.50936396E+00 -2.32189872E-01 
C  -4.19928277E+00 +2.01742616E+00 -1.44544802E+00 
H  -4.23019399E+00 +9.09039748E-01 -1.44010067E+00 
H  -4.33689105E+00 +2.36024540E+00 -2.49275511E+00 
H  -5.05269193E+00 +2.40352435E+00 -8.53146882E-01 
N  -4.57280824E+00 +2.28111994E+00 +5.48502329E+00 
O  -3.96043244E+00 +1.69033329E+00 +6.38651858E+00 
O  -5.61791196E+00 +2.92570523E+00 +5.65795988E+00 
55
M9
C  -1.05488462E+00 -2.38744530E+00 +2.32636604E+00 
C  -1.14739895E+00 -9.99664944E-01 +2.06756489E+00 
C  -1.47261305E+00 -8.11565295E-02 +3.10176259E+00 
C  -1.60190158E+00 -5.68225541E-01 +4.41020984E+00 
C  -1.44074653E+00 -1.93537115E+00 +4.71744736E+00 
C  -1.18446980E+00 -2.82376829E+00 +3.66240079E+00 
N  -1.03433166E+00 -4.91498497E-01 +7.28197744E-01 
C  +1.17949957E-01 -1.50328649E-01 +5.75382319E-02 
N  -2.56546042E-01 +2.67508555E-01 -1.19488090E+00 
C  -1.72845430E+00 +3.52775345E-01 -1.33849117E+00 
C  -2.22192820E+00 -4.70267118E-01 -1.48699659E-01 
C  +5.49618856E-01 +8.80872926E-01 -2.21014314E+00 
C  +8.03664738E-01 +2.27446596E+00 -2.15273276E+00 
C  +1.52927986E+00 +2.86144403E+00 -3.20372569E+00 
C  +2.00548462E+00 +2.10577830E+00 -4.29375611E+00 
C  +1.73418798E+00 +7.26858957E-01 -4.31503296E+00 
C  +1.00237980E+00 +9.27131280E-02 -3.29174009E+00 
C  +3.59124376E-01 +3.09680902E+00 -9.71239020E-01 
C  +7.24144850E-01 -1.38675042E+00 -3.34573561E+00 
C  +2.78024989E+00 +2.76763453E+00 -5.40541249E+00 
Ru +1.88096915E+00 -4.23112575E-01 +8.12400173E-01 
C  +2.95201104E+00 +5.39862765E-01 -2.70256528E-01 
H  +4.03867460E+00 +4.66438381E-01 +4.85900560E-03 
C  -1.69744280E+00 +1.37682676E+00 +2.79961514E+00 
C  -1.54900349E+00 -2.41937891E+00 +6.14167019E+00 
C  -9.05317664E-01 -3.41545694E+00 +1.23399464E+00 
Cl +2.13520911E+00 -2.59193598E+00 -2.69029696E-02 
Cl +1.75379336E+00 +9.89003409E-01 +2.66484950E+00 
H  +2.71025206E+00 +1.18577507E+00 -1.13595182E+00 
H  -3.09458959E+00 -6.32436790E-03 +3.79476681E-01 
H  -2.49851921E+00 -1.52299386E+00 -4.38702883E-01 
H  -2.04615177E+00 -6.67934842E-02 -2.32760545E+00 
H  -2.05621800E+00 +1.42864537E+00 -1.28577110E+00 
H  -1.84020994E+00 +1.43961389E-01 +5.21907407E+00 
H  -1.09568202E+00 -3.90350343E+00 +3.87466408E+00 
H  +2.09916637E+00 +1.17741311E-01 -5.15989841E+00 
H  +1.73547051E+00 +3.94525230E+00 -3.16340345E+00 
H  -1.95371234E+00 +1.93249341E+00 +3.72342554E+00 
H  -7.92551725E-01 +1.84024308E+00 +2.35781848E+00 
H  -2.52972211E+00 +1.51902915E+00 +2.07668984E+00 
H  -2.43597630E+00 -1.98759801E+00 +6.65169446E+00 
H  -1.62029849E+00 -3.52420322E+00 +6.19460008E+00 
H  -6.58679744E-01 -2.11178017E+00 +6.73374503E+00 
H  -1.85852427E+00 -3.97698731E+00 +1.11375652E+00 
H  -6.36789815E-01 -2.97075254E+00 +2.60255715E-01 
H  -1.21610191E-01 -4.15772349E+00 +1.48830091E+00 
H  +1.12276361E+00 -1.82823596E+00 -4.28042967E+00 
H  +1.18281084E+00 -1.91526038E+00 -2.48435432E+00 
H  -3.65869368E-01 -1.59980431E+00 -3.30517738E+00 
H  +3.67143499E+00 +3.30293420E+00 -5.01282030E+00 
H  +3.12622030E+00 +2.03105558E+00 -6.15751412E+00 
H  +2.15987714E+00 +3.52617795E+00 -5.93092399E+00 
H  -7.34791181E-01 +3.02088248E+00 -7.95735821E-01 
H  +8.53837331E-01 +2.75672231E+00 -3.51728639E-02 
H  +6.06359406E-01 +4.16641572E+00 -1.12016875E+00 
59
M10
Ru +1.69426949E+00 -2.11374743E+00 +6.05572450E-02 
Cl +4.50689518E-01 -3.85499114E+00 -8.56088101E-01 
Cl +3.56531965E+00 -7.57817126E-01 -2.17807313E-01 
N  -2.53386491E-01 -1.99310523E-02 -4.14628434E-01 
C  +4.18415337E-01 -7.66152032E-01 +5.04796736E-01 
C  -8.31447996E-02 -3.44062729E-01 +1.92023560E+00 
C  -7.31663479E-01 +1.04242358E+00 +1.64361455E+00 
H  +2.05224556E-02 +1.84629835E+00 +1.84403574E+00 
H  -1.60791713E+00 +1.22217839E+00 +2.31797187E+00 
C  -1.13383504E+00 +1.08435159E+00 +1.58268535E-01 
C  -1.15305154E+00 -1.38206359E+00 +2.33189815E+00 
H  -1.87287591E+00 -1.55516135E+00 +1.50881091E+00 
H  -1.72729427E+00 -1.01963548E+00 +3.20929996E+00 
H  -7.02530469E-01 -2.36205661E+00 +2.58526337E+00 
C  -2.62803484E+00 +8.10586672E-01 -6.25900359E-02 
H  -2.87480315E+00 +7.77580497E-01 -1.14206395E+00 
H  -3.20247956E+00 +1.64891521E+00 +3.83424138E-01 
H  -2.97366750E+00 -1.25584599E-01 +4.13731170E-01 
C  -8.07324310E-01 +2.44778444E+00 -4.61529859E-01 
H  +2.43090250E-01 +2.74174085E+00 -2.81924713E-01 
H  -1.46004622E+00 +3.20979166E+00 +1.36941472E-02 
H  -1.01154039E+00 +2.46500917E+00 -1.55180574E+00 
C  -2.01461372E-01 -2.81759500E-01 -1.84926249E+00 
C  -1.12746297E+00 -1.20076042E+00 -2.42369120E+00 
C  -1.05230601E+00 -1.44197880E+00 -3.81052528E+00 
H  -1.75077231E+00 -2.16652190E+00 -4.26018217E+00 
C  -1.07067054E-01 -8.01489062E-01 -4.61349654E+00 
H  -6.30235580E-02 -1.01128582E+00 -5.69499149E+00 
C  +7.88402711E-01 +1.05091750E-01 -4.03750952E+00 
H  +1.52969268E+00 +6.09432497E-01 -4.67550025E+00 
C  +7.64934882E-01 +3.92175120E-01 -2.65814388E+00 
C  -2.17761565E+00 -1.97466276E+00 -1.64761676E+00 
H  -2.10876542E+00 -1.74663119E+00 -5.68001567E-01 
H  -1.92281779E+00 -3.05294355E+00 -1.73398390E+00 
C  +1.74377290E+00 +1.42043668E+00 -2.11780625E+00 
H  +1.27678092E+00 +2.42722053E+00 -2.21319347E+00 
C  +3.10613037E+00 +1.45696075E+00 -2.81953419E+00 
H  +3.58335558E+00 +4.56657743E-01 -2.83654513E+00 
H  +3.78829092E+00 +2.14637690E+00 -2.28026279E+00 
H  +3.03413235E+00 +1.82564592E+00 -3.86403356E+00 
C  +1.98680388E+00 -2.79225559E+00 +1.70530068E+00 
H  +2.75598302E+00 -3.60400508E+00 +1.77435986E+00 
H  +1.49891022E+00 -2.50693952E+00 +2.65884878E+00 
H  +1.89381693E+00 +1.25301309E+00 -1.03401908E+00 
C  +9.99942328E-01 -1.60023332E-01 +2.98892741E+00 
C  +2.96834408E+00 +3.47426716E-01 +4.97409138E+00 
C  +8.26259266E-01 -6.07891146E-01 +4.31457363E+00 
C  +2.18009647E+00 +5.51414767E-01 +2.68039554E+00 
C  +3.15352627E+00 +8.00617635E-01 +3.65721463E+00 
C  +1.79751668E+00 -3.51923729E-01 +5.29837460E+00 
H  -7.89980802E-02 -1.16409387E+00 +4.60133529E+00 
H  +2.34585824E+00 +9.12698225E-01 +1.65406890E+00 
H  +4.06971958E+00 +1.34966645E+00 +3.38376069E+00 
H  +1.63340679E+00 -7.10315655E-01 +6.32809090E+00 
H  +3.73278905E+00 +5.43178055E-01 +5.74375618E+00 
C  -3.61479503E+00 -1.77408483E+00 -2.15204198E+00 
H  -3.94045491E+00 -7.15021035E-01 -2.09804695E+00 
H  -4.32204842E+00 -2.37752509E+00 -1.54480004E+00 
H  -3.72800715E+00 -2.10139122E+00 -3.20661490E+00 
52
M11
Ru +1.66748732E+00 -2.00634954E+00 +8.05839995E-01 
Cl +8.45206064E-01 -3.39098977E+00 -8.66981738E-01 
Cl +3.41436341E+00 -5.56203900E-01 +1.34122177E+00 
N  -3.26284930E-01 +1.48897215E-02 +2.02629453E-01 
C  +2.78609232E-01 -7.40922492E-01 +1.15458540E+00 
C  -2.40795175E-01 -2.78852055E-01 +2.54585168E+00 
C  -8.14985256E-01 +1.12325985E+00 +2.22911123E+00 
H  -1.51274055E-02 +1.88965922E+00 +2.40303885E+00 
H  -1.68326687E+00 +1.37672069E+00 +2.88995224E+00 
C  -1.20808794E+00 +1.13869887E+00 +7.43005503E-01 
C  +8.36220296E-01 -1.49987665E-01 +3.63404878E+00 
H  +1.23134192E+00 -1.13017549E+00 +3.96316376E+00 
H  +3.86635591E-01 +3.47931304E-01 +4.52004602E+00 
H  +1.69105184E+00 +4.62143332E-01 +3.28804286E+00 
C  -1.35726766E+00 -1.23173194E+00 +3.03605120E+00 
H  -2.16981821E+00 -1.35323160E+00 +2.29297234E+00 
H  -1.80299584E+00 -8.14968645E-01 +3.96439449E+00 
H  -9.73175957E-01 -2.24302388E+00 +3.27535161E+00 
C  -2.69993452E+00 +8.58288759E-01 +5.04582216E-01 
H  -2.92935388E+00 +7.95144021E-01 -5.78406657E-01 
H  -3.28358356E+00 +1.70615359E+00 +9.19903237E-01 
H  -3.04924251E+00 -6.74789216E-02 +9.97302178E-01 
C  -8.59992254E-01 +2.47919788E+00 +9.15641562E-02 
H  +2.03672806E-01 +2.74396371E+00 +2.42588500E-01 
H  -1.47802862E+00 +3.26863668E+00 +5.68766403E-01 
H  -1.08728305E+00 +2.48429130E+00 -9.93774863E-01 
C  -3.06246114E-01 -2.36566311E-01 -1.23084626E+00 
C  -1.28390424E+00 -1.12029698E+00 -1.76803702E+00 
C  -1.36566083E+00 -1.25945473E+00 -3.16571885E+00 
H  -2.12177398E+00 -1.94478757E+00 -3.58421392E+00 
C  -4.97920289E-01 -5.68635865E-01 -4.01665294E+00 
H  -5.80079201E-01 -6.87199490E-01 -5.10965372E+00 
C  +4.96914540E-01 +2.47084085E-01 -3.47014773E+00 
H  +1.20740158E+00 +7.55542140E-01 -4.14145209E+00 
C  +6.24374942E-01 +4.28924773E-01 -2.07748109E+00 
C  -2.21244951E+00 -1.96140986E+00 -9.27005939E-01 
H  -1.91754309E+00 -1.99874337E+00 +1.35952650E-01 
H  -2.20992822E+00 -3.00213999E+00 -1.30938499E+00 
H  -3.25883774E+00 -1.59286088E+00 -9.84455952E-01 
C  +1.80190923E+00 +1.26275713E+00 -1.57817874E+00 
H  +1.74617289E+00 +1.32097040E+00 -4.68295616E-01 
C  +1.80044690E+00 +2.69320256E+00 -2.14762583E+00 
H  +1.93737849E+00 +2.68641112E+00 -3.25010695E+00 
H  +2.64311782E+00 +3.27530295E+00 -1.71766812E+00 
H  +8.61682902E-01 +3.23900987E+00 -1.93050976E+00 
C  +3.12862857E+00 +5.68437900E-01 -1.94650244E+00 
H  +3.16316414E+00 -4.78340644E-01 -1.58383465E+00 
H  +3.98695861E+00 +1.10855932E+00 -1.49500575E+00 
H  +3.27522904E+00 +5.52926478E-01 -3.04789284E+00 
C  +1.50699849E+00 -3.07318938E+00 +2.25237179E+00 
H  +2.28442771E+00 -3.87247517E+00 +2.35903604E+00 
H  +7.14172473E-01 -3.06809351E+00 +3.02845911E+00 
61
M12
C  -1.25879428E+00 -2.37700302E+00 +2.10835819E+00 
C  -1.43771894E+00 -9.97459344E-01 +1.83266437E+00 
C  -1.80730846E+00 -8.65487326E-02 +2.85780546E+00 
C  -1.86491063E+00 -5.60897183E-01 +4.18014572E+00 
C  -1.59692822E+00 -1.90440646E+00 +4.50371951E+00 
C  -1.32055969E+00 -2.79588360E+00 +3.45246657E+00 
N  -1.37057496E+00 -5.11988901E-01 +4.77444171E-01 
C  -2.66349148E-01 -3.53515168E-02 -1.53062023E-01 
N  -6.17970930E-01 +3.47720106E-01 -1.40652491E+00 
C  -2.08256421E+00 +2.31018148E-01 -1.63240494E+00 
C  -2.54226869E+00 -5.96057341E-01 -4.27096293E-01 
C  +1.89559739E-01 +9.87917903E-01 -2.40925494E+00 
C  +3.88326257E-01 +2.39045679E+00 -2.35316128E+00 
C  +1.13523756E+00 +2.99712660E+00 -3.38083587E+00 
C  +1.65972181E+00 +2.26093593E+00 -4.45776011E+00 
C  +1.39338049E+00 +8.80230875E-01 -4.50907635E+00 
C  +6.50811710E-01 +2.23847725E-01 -3.51098896E+00 
C  -1.99396337E-01 +3.22180183E+00 -1.24563400E+00 
C  +3.35654141E-01 -1.24271776E+00 -3.63570141E+00 
C  +2.48420739E+00 +2.92804403E+00 -5.52875947E+00 
Ru +1.59887813E+00 -1.36027439E-01 +7.55581204E-01 
C  +2.54147813E+00 +7.17410472E-01 -5.29686094E-01 
H  +2.73602062E+00 +1.81134620E+00 -4.69451736E-01 
C  -2.16354431E+00 +1.34176348E+00 +2.54474633E+00 
C  -1.61650093E+00 -2.36943118E+00 +5.93731825E+00 
C  -1.07991526E+00 -3.39431050E+00 +1.01231810E+00 
C  +2.89697949E+00 -1.37350331E-01 +2.58588192E+00 
C  +3.11335936E+00 -1.32967558E+00 +1.89830987E+00 
Cl +1.80022790E+00 -2.19237379E+00 -5.53887416E-01 
Cl +1.15126190E+00 +2.04272679E+00 +1.77833874E+00 
H  +2.97759987E+00 +1.63403447E-01 -1.39037415E+00 
H  -3.45294431E+00 -1.79106114E-01 +7.54066587E-02 
H  -2.73603687E+00 -1.67174980E+00 -6.90449305E-01 
H  -2.28679785E+00 -2.71140764E-01 -2.61245042E+00 
H  -2.53588233E+00 +1.26020580E+00 -1.65589992E+00 
H  -2.13985205E+00 +1.45814197E-01 +4.98204309E+00 
H  -1.16342433E+00 -3.86507048E+00 +3.67672970E+00 
H  +1.76516132E+00 +2.88136006E-01 -5.36314272E+00 
H  +1.29819992E+00 +4.08791209E+00 -3.33942142E+00 
H  -2.94633862E+00 +1.40316295E+00 +1.75891900E+00 
H  -2.54614622E+00 +1.85461773E+00 +3.44934789E+00 
H  -1.27711822E+00 +1.89783598E+00 +2.17558523E+00 
H  -2.41314456E+00 -1.86212533E+00 +6.52001692E+00 
H  -1.77126863E+00 -3.46483989E+00 +6.01129230E+00 
H  -6.51746104E-01 -2.13758744E+00 +6.44159449E+00 
H  -2.04741914E+00 -3.58582837E+00 +4.96941634E-01 
H  -3.47179886E-01 -3.06528226E+00 +2.50141153E-01 
H  -7.35828823E-01 -4.36165882E+00 +1.42979739E+00 
H  +8.83108276E-01 -1.68971168E+00 -4.48916440E+00 
H  +6.08476607E-01 -1.78978018E+00 -2.71124708E+00 
H  -7.49949292E-01 -1.40802647E+00 -3.81461969E+00 
H  +2.29808265E+00 +2.47956314E+00 -6.52653045E+00 
H  +2.27504702E+00 +4.01536322E+00 -5.58871329E+00 
H  +3.57181320E+00 +2.81349678E+00 -5.32133317E+00 
H  -1.29934327E+00 +3.08131668E+00 -1.17175230E+00 
H  +2.24858216E-01 +2.94802600E+00 -2.56979850E-01 
H  -7.91193980E-03 +4.29876432E+00 -1.42281735E+00 
H  +2.58790585E+00 -2.25489294E+00 +2.19485051E+00 
H  +2.19118193E+00 -9.52698011E-02 +3.43511907E+00 
H  +3.59018598E+00 +7.15592573E-01 +2.49653326E+00 
H  +3.98690699E+00 -1.46600876E+00 +1.23876460E+00 
65
M13
Ru +1.13428531E+00 -1.83404960E+00 +1.59467791E-01 
Cl -7.68614907E-01 -3.34864647E+00 +5.11668258E-01 
Cl +2.95493406E+00 -1.96613041E-01 +2.21985973E-01 
N  -5.77259956E-01 +5.29861130E-01 -2.93786191E-01 
C  -6.25905968E-02 -2.57678147E-01 +6.50290343E-01 
C  -5.52524928E-01 +2.22615522E-01 +2.03474329E+00 
C  -1.09563211E+00 +1.64816840E+00 +1.73186718E+00 
H  -3.20535906E-01 +2.41753448E+00 +1.97010596E+00 
H  -1.99892577E+00 +1.87748205E+00 +2.35240897E+00 
C  -1.41881321E+00 +1.70528113E+00 +2.25040463E-01 
C  -1.71897027E+00 -7.08715323E-01 +2.44080768E+00 
H  -2.52379898E+00 -6.90481971E-01 +1.68243445E+00 
H  -2.14537029E+00 -3.53457779E-01 +3.40181381E+00 
H  -1.39571884E+00 -1.76041023E+00 +2.54149826E+00 
C  -2.90503109E+00 +1.49885414E+00 -9.35682688E-02 
H  -3.07758133E+00 +1.46472515E+00 -1.18791542E+00 
H  -3.46762993E+00 +2.36874494E+00 +3.04062438E-01 
H  -3.32694687E+00 +5.85364390E-01 +3.63987810E-01 
C  -9.79156930E-01 +3.03537983E+00 -3.91803585E-01 
H  +7.48443889E-02 +3.27335817E+00 -1.59311810E-01 
H  -1.61349065E+00 +3.83718445E+00 +4.04659635E-02 
H  -1.12538706E+00 +3.05030766E+00 -1.49113503E+00 
C  -4.53189388E-01 +2.13197824E-01 -1.71954986E+00 
C  -1.35514661E+00 -7.31710353E-01 -2.29306172E+00 
C  -1.18715992E+00 -1.06816221E+00 -3.65306098E+00 
H  -1.86559875E+00 -1.81424646E+00 -4.09841706E+00 
C  -1.88476727E-01 -4.84070397E-01 -4.43261538E+00 
H  -7.45877485E-02 -7.64605765E-01 -5.49279595E+00 
C  +6.67463048E-01 +4.62902394E-01 -3.86076635E+00 
H  +1.44844104E+00 +9.26805561E-01 -4.48173445E+00 
C  +5.64704983E-01 +8.37403849E-01 -2.50670469E+00 
C  -2.49480198E+00 -1.40985571E+00 -1.55873871E+00 
H  -2.49372260E+00 -1.13678277E+00 -4.89309562E-01 
H  -2.30076271E+00 -2.50407042E+00 -1.56922459E+00 
C  +1.52375045E+00 +1.89082260E+00 -1.98059212E+00 
H  +1.60459945E+00 +1.79505389E+00 -8.81548547E-01 
C  +2.93132532E+00 +1.85190314E+00 -2.58535001E+00 
H  +3.39781649E+00 +8.54968638E-01 -2.45535816E+00 
H  +3.57853996E+00 +2.59216968E+00 -2.07071073E+00 
H  +2.94163021E+00 +2.10997622E+00 -3.66477202E+00 
C  +1.67407310E+00 -2.32740337E+00 +1.81832961E+00 
H  +1.12107951E+00 -3.10318629E+00 +2.39070881E+00 
H  +2.59605094E+00 -1.90138432E+00 +2.26831316E+00 
C  +2.61683481E+00 -2.65867972E+00 -1.32828928E+00 
H  +3.55077992E+00 -2.83921078E+00 -7.69865083E-01 
H  +2.67006997E+00 -1.89534880E+00 -2.12521809E+00 
C  +1.54610118E+00 -3.54423813E+00 -1.26019642E+00 
H  +1.59018733E+00 -4.45786057E+00 -6.44308122E-01 
H  +7.26672247E-01 -3.50048855E+00 -2.00000365E+00 
H  +1.08150608E+00 +2.89270489E+00 -2.18473853E+00 
C  -3.87463667E+00 -1.14461213E+00 -2.18043886E+00 
H  -4.13105972E+00 -6.51969184E-02 -2.19286327E+00 
H  -4.66196666E+00 -1.67379350E+00 -1.60344007E+00 
H  -3.93226828E+00 -1.51018526E+00 -3.22696591E+00 
C  +5.51536425E-01 +2.31051536E-01 +3.10077401E+00 
C  +2.60234070E+00 +2.96074657E-01 +5.06857036E+00 
C  +5.07369558E-01 -6.15453073E-01 +4.22944161E+00 
C  +1.65322034E+00 +1.10614429E+00 +2.97923869E+00 
C  +2.66486686E+00 +1.14017529E+00 +3.94793448E+00 
C  +1.51829667E+00 -5.81856347E-01 +5.20436400E+00 
H  -3.28254903E-01 -1.31643991E+00 +4.36635446E+00 
H  +1.73204242E+00 +1.76808860E+00 +2.10408882E+00 
H  +3.51553968E+00 +1.82983118E+00 +3.82141514E+00 
H  +1.45178878E+00 -1.25136816E+00 +6.07772536E+00 
H  +3.39657906E+00 +3.24876780E-01 +5.83259334E+00 
58
M14
Ru +1.09717832E+00 -1.99624417E+00 +7.16604069E-01 
Cl -8.86315460E-01 -3.42638303E+00 +7.02618910E-01 
Cl +2.86084064E+00 -3.70957495E-01 +1.23199622E+00 
N  -6.22996764E-01 +3.84781051E-01 +2.74782285E-01 
C  -1.19236466E-01 -4.19038569E-01 +1.20930625E+00 
C  -5.93034512E-01 +3.96932570E-02 +2.59383798E+00 
C  -1.11995889E+00 +1.46939803E+00 +2.31697673E+00 
H  -3.02753417E-01 +2.20576301E+00 +2.53379377E+00 
H  -1.99648772E+00 +1.72634436E+00 +2.96469060E+00 
C  -1.48160551E+00 +1.54180522E+00 +8.24641301E-01 
C  +4.92861395E-01 +6.63056992E-02 +3.67699390E+00 
H  +8.42997326E-01 -9.55524680E-01 +3.92429073E+00 
H  +6.00632560E-02 +5.08140141E-01 +4.59979216E+00 
H  +1.36942683E+00 +6.65402089E-01 +3.36642552E+00 
C  -1.71458718E+00 -9.21705795E-01 +3.05451101E+00 
H  -2.55903920E+00 -9.72400818E-01 +2.33995987E+00 
H  -2.10530311E+00 -5.64253876E-01 +4.03085573E+00 
H  -1.32477513E+00 -1.95052503E+00 +3.17996631E+00 
C  -2.97385241E+00 +1.30635192E+00 +5.55588430E-01 
H  -3.19270728E+00 +1.28537104E+00 -5.30545160E-01 
H  -3.53452367E+00 +2.16036824E+00 +9.89482500E-01 
H  -3.35723671E+00 +3.79348912E-01 +1.01815420E+00 
C  -1.08626346E+00 +2.88040184E+00 +2.06125915E-01 
H  -1.90751201E-02 +3.11695381E+00 +3.74435283E-01 
H  -1.69164177E+00 +3.67460278E+00 +6.90930603E-01 
H  -1.30516698E+00 +2.91143807E+00 -8.80139253E-01 
C  -4.95228592E-01 +1.16150596E-01 -1.16153783E+00 
C  -1.45829697E+00 -7.42481353E-01 -1.77285729E+00 
C  -1.32735852E+00 -1.02847502E+00 -3.14637864E+00 
H  -2.06504324E+00 -1.70307531E+00 -3.61201665E+00 
C  -2.97830134E-01 -4.77888521E-01 -3.91158609E+00 
H  -2.12063163E-01 -7.14984818E-01 -4.98486866E+00 
C  +6.20957907E-01 +3.81118888E-01 -3.30441255E+00 
H  +1.42576176E+00 +8.23474995E-01 -3.91234458E+00 
C  +5.54263306E-01 +7.07258963E-01 -1.93337248E+00 
C  -2.64218881E+00 -1.35739363E+00 -1.06943350E+00 
H  -2.53968408E+00 -1.38458148E+00 +2.56952007E-02 
H  -2.77294658E+00 -2.40325908E+00 -1.40936181E+00 
H  -3.57071258E+00 -8.05533707E-01 -1.33132604E+00 
C  +1.60322298E+00 +1.69557001E+00 -1.41965724E+00 
H  +1.50561275E+00 +1.77501236E+00 -3.14881951E-01 
C  +1.40717528E+00 +3.08865189E+00 -2.05596380E+00 
H  +1.62580112E+00 +3.05344431E+00 -3.14479436E+00 
H  +2.11321643E+00 +3.81600374E+00 -1.60156614E+00 
H  +3.81807450E-01 +3.48599536E+00 -1.93691952E+00 
C  +3.03950647E+00 +1.23360497E+00 -1.73073922E+00 
H  +3.25487822E+00 +2.37367087E-01 -1.30418887E+00 
H  +3.76448761E+00 +1.94669761E+00 -1.28460452E+00 
H  +3.23000196E+00 +1.21215589E+00 -2.82483039E+00 
C  +1.49104153E+00 -2.75482742E+00 +2.31329127E+00 
H  +8.79665772E-01 -3.59480657E+00 +2.70942988E+00 
H  +2.38241977E+00 -2.43199690E+00 +2.89368269E+00 
C  +2.73814439E+00 -2.69553872E+00 -6.24177559E-01 
H  +3.57816395E+00 -3.00590481E+00 +2.03000836E-02 
H  +2.94590487E+00 -1.85805563E+00 -1.31325691E+00 
C  +1.62530580E+00 -3.51733985E+00 -8.19900307E-01 
H  +1.54705957E+00 -4.50879812E+00 -3.43664724E-01 
H  +9.30145732E-01 -3.33300273E+00 -1.65983431E+00 
61
M15
C  -1.33552426E+00 -2.36498603E+00 +2.13517725E+00 
C  -1.48954341E+00 -9.85639308E-01 +1.84569032E+00 
C  -1.83951927E+00 -5.74048877E-02 +2.86174954E+00 
C  -1.91226348E+00 -5.18210589E-01 +4.18765508E+00 
C  -1.67608322E+00 -1.86450507E+00 +4.52446187E+00 
C  -1.41101365E+00 -2.77058282E+00 +3.48285842E+00 
N  -1.41415006E+00 -5.14300774E-01 +4.86736696E-01 
C  -2.99762000E-01 -5.98276139E-02 -1.44822671E-01 
N  -6.45450356E-01 +3.11001481E-01 -1.40592606E+00 
C  -2.11020206E+00 +2.15170006E-01 -1.63358623E+00 
C  -2.58333523E+00 -5.93932044E-01 -4.20740515E-01 
C  +1.77516716E-01 +9.50143445E-01 -2.39447597E+00 
C  +3.95421963E-01 +2.34932864E+00 -2.32347717E+00 
C  +1.16294304E+00 +2.95329308E+00 -3.33874646E+00 
C  +1.68583723E+00 +2.21858506E+00 -4.41660924E+00 
C  +1.40837022E+00 +8.39361291E-01 -4.47832227E+00 
C  +6.50231509E-01 +1.85500096E-01 -3.49185572E+00 
C  -1.84546795E-01 +3.17786942E+00 -1.20928969E+00 
C  +3.40849424E-01 -1.28274331E+00 -3.60953849E+00 
C  +2.51565798E+00 +2.88220389E+00 -5.48588876E+00 
Ru +1.55981216E+00 -1.50241893E-01 +7.21724647E-01 
C  +2.49354232E+00 +7.41140392E-01 -5.51859678E-01 
H  +2.72143457E+00 +1.82753330E+00 -4.62020702E-01 
C  -2.15466211E+00 +1.37742499E+00 +2.53552305E+00 
C  -1.71552121E+00 -2.31591938E+00 +5.96228403E+00 
C  -1.16574832E+00 -3.39459064E+00 +1.04910814E+00 
C  +2.81080342E+00 -4.37143337E-01 +2.56815528E+00 
C  +3.65124978E+00 -9.00460399E-01 +1.57003428E+00 
Cl +1.78216152E+00 -2.25216442E+00 -4.80598956E-01 
Cl +1.20134198E+00 +1.99203698E+00 +1.83593400E+00 
H  +2.91929014E+00 +2.09166491E-01 -1.43367887E+00 
H  -3.49116936E+00 -1.61003520E-01 +7.34034695E-02 
H  -2.78964431E+00 -1.66954574E+00 -6.75081301E-01 
H  -2.32203129E+00 -2.93194265E-01 -2.60894226E+00 
H  -2.54980346E+00 +1.25022206E+00 -1.66704607E+00 
H  -2.17324381E+00 +2.01760014E-01 +4.98244466E+00 
H  -1.27406856E+00 -3.84026053E+00 +3.71784861E+00 
H  +1.78652335E+00 +2.48087965E-01 -5.33028589E+00 
H  +1.34247540E+00 +4.04099411E+00 -3.28714857E+00 
H  -2.91719659E+00 +1.45546914E+00 +1.73166238E+00 
H  -2.54370610E+00 +1.90375372E+00 +3.42960891E+00 
H  -1.24611687E+00 +1.90960831E+00 +2.18462914E+00 
H  -2.52327850E+00 -1.80615678E+00 +6.52753652E+00 
H  -1.86764101E+00 -3.41102820E+00 +6.04460776E+00 
H  -7.60070108E-01 -2.07451014E+00 +6.47951798E+00 
H  -2.13590973E+00 -3.58710770E+00 +5.39039920E-01 
H  -4.34210961E-01 -3.07729380E+00 +2.80817716E-01 
H  -8.24440881E-01 -4.35925367E+00 +1.47504121E+00 
H  +8.57137105E-01 -1.72349484E+00 -4.48530760E+00 
H  +6.54980240E-01 -1.82968899E+00 -2.69702382E+00 
H  -7.49477780E-01 -1.45896482E+00 -3.74027849E+00 
H  +2.17539814E+00 +2.59169388E+00 -6.50242199E+00 
H  +2.47551068E+00 +3.98713253E+00 -5.40883034E+00 
H  +3.58318696E+00 +2.57870746E+00 -5.40843208E+00 
H  -1.28417980E+00 +3.04007360E+00 -1.12935391E+00 
H  +2.44470207E-01 +2.89845053E+00 -2.23733672E-01 
H  +1.01480726E-02 +4.25494829E+00 -1.38207831E+00 
H  +3.65504543E+00 -1.95476400E+00 +1.25256433E+00 
H  +2.11316715E+00 -1.14438047E+00 +3.06775412E+00 
H  +2.96796574E+00 +5.31621930E-01 +3.06828753E+00 
H  +4.48104013E+00 -2.68990089E-01 +1.20555086E+00 
65
M16
Ru +9.83216645E-01 -1.91118186E+00 +1.60601642E-01 
Cl -9.82889254E-01 -3.32419865E+00 +5.09622717E-01 
Cl +2.93432666E+00 -4.44631000E-01 +6.47505278E-02 
N  -6.05575657E-01 +5.36101939E-01 -2.91019710E-01 
C  -1.15908274E-01 -2.85989731E-01 +6.41473489E-01 
C  -5.67528155E-01 +2.02479363E-01 +2.03771188E+00 
C  -1.11663502E+00 +1.62958447E+00 +1.74623069E+00 
H  -3.37272036E-01 +2.39817277E+00 +1.97443858E+00 
H  -2.00974920E+00 +1.85815221E+00 +2.38138112E+00 
C  -1.46284842E+00 +1.69027145E+00 +2.45776083E-01 
C  -1.71249414E+00 -7.16013671E-01 +2.51721973E+00 
H  -2.54391385E+00 -7.30322750E-01 +1.78774125E+00 
H  -2.10830357E+00 -3.29269857E-01 +3.47911553E+00 
H  -1.38160325E+00 -1.76208289E+00 +2.64706121E+00 
C  -2.94835276E+00 +1.44089725E+00 -4.69488336E-02 
H  -3.14390744E+00 +1.42630869E+00 -1.13767549E+00 
H  -3.53332659E+00 +2.27950409E+00 +3.84321664E-01 
H  -3.32618898E+00 +5.00697437E-01 +3.96018810E-01 
C  -1.07738887E+00 +3.03849235E+00 -3.66659421E-01 
H  -3.56755554E-02 +3.32096217E+00 -1.29355431E-01 
H  -1.74615132E+00 +3.81270841E+00 +6.37807593E-02 
H  -1.22005063E+00 +3.04914238E+00 -1.46682981E+00 
C  -4.31666966E-01 +2.66191558E-01 -1.72037315E+00 
C  -1.30425882E+00 -6.58177285E-01 -2.36592628E+00 
C  -1.06693582E+00 -9.56309386E-01 -3.72545453E+00 
H  -1.72343892E+00 -1.68671833E+00 -4.22632574E+00 
C  -2.55410228E-02 -3.58115037E-01 -4.43391471E+00 
H  +1.44884099E-01 -6.11342207E-01 -5.49337513E+00 
C  +8.03122416E-01 +5.68597294E-01 -3.79115427E+00 
H  +1.61992554E+00 +1.04156226E+00 -4.35639293E+00 
C  +6.27465110E-01 +9.08922070E-01 -2.43650680E+00 
C  -2.47946565E+00 -1.35925162E+00 -1.71199788E+00 
H  -2.52923848E+00 -1.12707268E+00 -6.34399972E-01 
H  -2.28879475E+00 -2.45340805E+00 -1.75475882E+00 
C  +1.55165893E+00 +1.94725664E+00 -1.82538941E+00 
H  +1.62775725E+00 +1.76598390E+00 -7.35953158E-01 
C  +2.96140325E+00 +2.01299359E+00 -2.42236784E+00 
H  +3.46176181E+00 +1.02477377E+00 -2.37959917E+00 
H  +3.57857050E+00 +2.72894606E+00 -1.84091569E+00 
H  +2.96355486E+00 +2.36666754E+00 -3.47450271E+00 
C  +1.56813387E+00 -2.37323935E+00 +1.81569410E+00 
H  +9.78915535E-01 -3.07417910E+00 +2.44912638E+00 
H  +2.54380671E+00 -2.01825399E+00 +2.21337625E+00 
C  +2.18246594E+00 -2.87333943E+00 -1.50558509E+00 
H  +3.23121634E+00 -2.55210822E+00 -1.40652110E+00 
H  +1.61422530E+00 -2.43445546E+00 -2.35348188E+00 
C  +1.67910464E+00 -3.97026429E+00 -8.31696863E-01 
H  +2.30781943E+00 -4.52441773E+00 -1.12609968E-01 
H  +7.18406489E-01 -4.43246819E+00 -1.10543153E+00 
H  +1.07601856E+00 +2.94627501E+00 -1.95072179E+00 
C  -3.82784368E+00 -1.06698772E+00 -2.38837519E+00 
H  -4.08220812E+00 +1.31573988E-02 -2.36936004E+00 
H  -4.64223980E+00 -1.61667644E+00 -1.87131380E+00 
H  -3.83502636E+00 -1.38929570E+00 -3.45059202E+00 
C  +5.89762033E-01 +2.32134595E-01 +3.04648476E+00 
C  +2.72167709E+00 +3.82888134E-01 +4.92148967E+00 
C  +5.77608721E-01 -5.39856536E-01 +4.22761590E+00 
C  +1.70652567E+00 +1.06659430E+00 +2.81821957E+00 
C  +2.75820994E+00 +1.14222307E+00 +3.74041891E+00 
C  +1.62924583E+00 -4.62189305E-01 +5.15705052E+00 
H  -2.65834070E-01 -1.21024659E+00 +4.44625157E+00 
H  +1.76161973E+00 +1.66515512E+00 +1.89634133E+00 
H  +3.61813171E+00 +1.79960256E+00 +3.53146871E+00 
H  +1.58577879E+00 -1.06985834E+00 +6.07597485E+00 
H  +3.54559003E+00 +4.47277570E-01 +5.65106793E+00 
65
M17
Ru +1.23737117E+00 -1.93612737E+00 +1.70730341E-01 
Cl -6.22643257E-01 -3.50367237E+00 +4.75415826E-01 
Cl +3.06761185E+00 -3.31288009E-01 +7.62639761E-02 
N  -5.25887865E-01 +4.02512259E-01 -2.87927557E-01 
C  +3.15127382E-02 -3.82102280E-01 +6.38875054E-01 
C  -4.42005106E-01 +7.71929896E-02 +2.03730365E+00 
C  -1.03381237E+00 +1.48749717E+00 +1.75618436E+00 
H  -2.70438714E-01 +2.27635959E+00 +1.96891026E+00 
H  -1.92186301E+00 +1.69330416E+00 +2.40633338E+00 
C  -1.40575334E+00 +1.53455121E+00 +2.60578428E-01 
C  -1.56183261E+00 -8.95118805E-01 +2.47275397E+00 
H  -2.37786862E+00 -9.23347308E-01 +1.72706856E+00 
H  -1.99064155E+00 -5.48195020E-01 +3.43580880E+00 
H  -1.19201319E+00 -1.93055339E+00 +2.58228773E+00 
C  -2.89077069E+00 +1.25922484E+00 -1.33100798E-02 
H  -3.09627120E+00 +1.22982822E+00 -1.10207343E+00 
H  -3.48309223E+00 +2.09449949E+00 +4.14247507E-01 
H  -3.25253892E+00 +3.19498310E-01 +4.43054681E-01 
C  -1.05330588E+00 +2.88844675E+00 -3.59902969E-01 
H  -1.07559331E-02 +3.18573944E+00 -1.45670062E-01 
H  -1.72351731E+00 +3.65263044E+00 +8.61568112E-02 
H  -1.22075070E+00 +2.89779510E+00 -1.45640717E+00 
C  -3.99528903E-01 +1.23401866E-01 -1.72000051E+00 
C  -1.26864038E+00 -8.35607853E-01 -2.31810541E+00 
C  -1.09213712E+00 -1.12839493E+00 -3.68740498E+00 
H  -1.74434283E+00 -1.88566698E+00 -4.15251565E+00 
C  -1.14924969E-01 -4.89891833E-01 -4.45132983E+00 
H  +6.93869250E-03 -7.37441771E-01 -5.51881855E+00 
C  +7.10059994E-01 +4.69319752E-01 -3.85415414E+00 
H  +1.47574864E+00 +9.74269576E-01 -4.46197823E+00 
C  +5.95291194E-01 +8.02781636E-01 -2.49071533E+00 
C  -2.37807376E+00 -1.57700841E+00 -1.59931267E+00 
H  -2.38865496E+00 -1.32653568E+00 -5.24511268E-01 
H  -2.13634479E+00 -2.66144976E+00 -1.63236180E+00 
C  +1.51698289E+00 +1.87139615E+00 -1.93073426E+00 
H  +1.03014842E+00 +2.86155167E+00 -2.08279015E+00 
C  +2.91544038E+00 +1.92349923E+00 -2.55509131E+00 
H  +3.42449690E+00 +9.41606726E-01 -2.48506152E+00 
H  +3.53877040E+00 +2.66387358E+00 -2.01190878E+00 
H  +2.89677892E+00 +2.23765441E+00 -3.61950700E+00 
C  +1.76429189E+00 -2.42242532E+00 +1.83838423E+00 
H  +1.22544224E+00 -3.20256954E+00 +2.42078951E+00 
H  +2.68622241E+00 -1.99160356E+00 +2.28911261E+00 
C  +2.97832324E+00 -3.25413919E+00 -8.13477789E-01 
H  +3.42322514E+00 -3.91438767E+00 -4.80555561E-02 
H  +3.63270761E+00 -2.47754732E+00 -1.23782552E+00 
C  +1.74005435E+00 -3.54235680E+00 -1.35463266E+00 
H  +1.18159964E+00 -4.45537729E+00 -1.09590498E+00 
H  +1.38649989E+00 -2.98558671E+00 -2.24907113E+00 
H  +1.61630944E+00 +1.72983895E+00 -8.37818782E-01 
C  +6.93141500E-01 +1.22624363E-01 +3.06779387E+00 
C  +2.80487705E+00 +2.65329679E-01 +4.96608232E+00 
C  +6.85386164E-01 -6.79333875E-01 +4.22946324E+00 
C  +1.78980044E+00 +9.92466488E-01 +2.87699918E+00 
C  +2.83224659E+00 +1.06272958E+00 +3.80996120E+00 
C  +1.72700527E+00 -6.06288734E-01 +5.17027817E+00 
H  -1.44709706E-01 -1.37411043E+00 +4.42082760E+00 
H  +1.84001516E+00 +1.61810792E+00 +1.97320526E+00 
H  +3.67881883E+00 +1.74515071E+00 +3.62855811E+00 
H  +1.68886041E+00 -1.24054254E+00 +6.07126030E+00 
H  +3.62304292E+00 +3.23872768E-01 +5.70262244E+00 
C  -3.76729132E+00 -1.35866957E+00 -2.21698542E+00 
H  -4.53145538E+00 -1.93495145E+00 -1.65412196E+00 
H  -3.80851894E+00 -1.70096905E+00 -3.27207449E+00 
H  -4.07009679E+00 -2.91059167E-01 -2.20375539E+00 
58
M18
Ru +1.09751926E+00 -1.97126548E+00 +7.20859019E-01 
Cl -8.08623340E-01 -3.46092637E+00 +5.30358266E-01 
Cl +2.86788879E+00 -3.35822102E-01 +1.21169123E+00 
N  -6.32716516E-01 +4.04266636E-01 +2.52726603E-01 
C  -1.47970704E-01 -4.31698220E-01 +1.17306785E+00 
C  -6.56918214E-01 -1.22396972E-02 +2.55929020E+00 
C  -1.14792333E+00 +1.43651846E+00 +2.31928485E+00 
H  -3.23150193E-01 +2.14767970E+00 +2.58636677E+00 
H  -2.03784687E+00 +1.68746990E+00 +2.95104660E+00 
C  -1.46432997E+00 +1.56949901E+00 +8.19979186E-01 
C  +3.95163396E-01 -4.38677512E-02 +3.67411274E+00 
H  +6.85859286E-01 -1.08276573E+00 +3.92968191E+00 
H  -4.03382370E-02 +4.13873282E-01 +4.58794054E+00 
H  +1.31021336E+00 +5.11190075E-01 +3.39232192E+00 
C  -1.80925662E+00 -9.70005328E-01 +2.94750300E+00 
H  -2.64288187E+00 -9.55539740E-01 +2.21817503E+00 
H  -2.20932773E+00 -6.60840422E-01 +3.93653242E+00 
H  -1.44785035E+00 -2.01463747E+00 +3.02019167E+00 
C  -2.95574849E+00 +1.40627193E+00 +4.98099034E-01 
H  -3.13766894E+00 +1.40954138E+00 -5.95398759E-01 
H  -3.49425876E+00 +2.27718533E+00 +9.26255274E-01 
H  -3.39412640E+00 +4.89839388E-01 +9.32831497E-01 
C  -9.94270665E-01 +2.90967884E+00 +2.58694303E-01 
H  +7.99851947E-02 +3.08649500E+00 +4.55091105E-01 
H  -1.57017550E+00 +3.71510926E+00 +7.60830144E-01 
H  -1.18868361E+00 +2.99002969E+00 -8.29672665E-01 
C  -5.34425151E-01 +1.72159561E-01 -1.19017834E+00 
C  -1.52833380E+00 -6.51715936E-01 -1.79992891E+00 
C  -1.46310981E+00 -8.67259461E-01 -3.19047840E+00 
H  -2.22629608E+00 -1.51294769E+00 -3.65612589E+00 
C  -4.64532407E-01 -2.84188730E-01 -3.97254746E+00 
H  -4.32279042E-01 -4.62190251E-01 -5.06010821E+00 
C  +4.97286645E-01 +5.24270368E-01 -3.36205166E+00 
H  +1.28601703E+00 +9.80931647E-01 -3.98048932E+00 
C  +4.96468727E-01 +7.76982109E-01 -1.97396582E+00 
C  -2.67646649E+00 -1.30719166E+00 -1.07385946E+00 
H  -2.53947486E+00 -1.35706535E+00 +1.67552543E-02 
H  -2.79460600E+00 -2.34842230E+00 -1.43288462E+00 
H  -3.62555329E+00 -7.71999710E-01 -1.29237226E+00 
C  +1.61705876E+00 +1.67287988E+00 -1.44420560E+00 
H  +1.54910210E+00 +1.70699767E+00 -3.35367307E-01 
C  +1.52011455E+00 +3.10559104E+00 -2.00958840E+00 
H  +1.69621088E+00 +3.10809117E+00 -3.10672300E+00 
H  +2.30181308E+00 +3.74703721E+00 -1.54990473E+00 
H  +5.37863692E-01 +3.58192709E+00 -1.83011493E+00 
C  +3.00255032E+00 +1.10782140E+00 -1.81085038E+00 
H  +3.13625645E+00 +7.32767988E-02 -1.44951303E+00 
H  +3.79596944E+00 +1.72618081E+00 -1.34090186E+00 
H  +3.16919053E+00 +1.13255129E+00 -2.90899530E+00 
C  +1.50498127E+00 -2.70621756E+00 +2.32760387E+00 
H  +9.03695905E-01 -3.55422534E+00 +2.72916837E+00 
H  +2.39419560E+00 -2.38249873E+00 +2.91263527E+00 
C  +2.62407969E+00 -2.64084809E+00 -7.54375415E-01 
H  +3.61239787E+00 -2.24672864E+00 -4.66295884E-01 
H  +2.15481872E+00 -2.18449870E+00 -1.65270918E+00 
C  +2.14228051E+00 -3.85378064E+00 -2.81878787E-01 
H  +2.71804845E+00 -4.43356441E+00 +4.60572145E-01 
H  +1.29211474E+00 -4.36639942E+00 -7.58184491E-01 
58
M19
Ru +1.16118675E+00 -1.89353304E+00 +7.37751826E-01 
Cl -6.90828323E-01 -3.46131088E+00 +5.53483649E-01 
Cl +2.89320927E+00 -2.32627266E-01 +1.20153718E+00 
N  -6.57187988E-01 +3.90692187E-01 +2.57082022E-01 
C  -1.12247085E-01 -3.92073305E-01 +1.19108604E+00 
C  -5.96840307E-01 +5.23252346E-02 +2.57637809E+00 
C  -1.16583990E+00 +1.46704476E+00 +2.30407397E+00 
H  -3.74206417E-01 +2.22650184E+00 +2.53487943E+00 
H  -2.05490589E+00 +1.69115253E+00 +2.94696108E+00 
C  -1.51813938E+00 +1.54082790E+00 +8.07946998E-01 
C  +4.85536126E-01 +1.07773291E-01 +3.66105280E+00 
H  +8.55636750E-01 -9.04616483E-01 +3.91939659E+00 
H  +4.36417765E-02 +5.46846501E-01 +4.58086961E+00 
H  +1.35175650E+00 +7.20878032E-01 +3.34806454E+00 
C  -1.68921439E+00 -9.48322626E-01 +3.02492031E+00 
H  -2.53595444E+00 -1.00519786E+00 +2.31264482E+00 
H  -2.08658581E+00 -6.23548902E-01 +4.01003601E+00 
H  -1.27097579E+00 -1.96893099E+00 +3.12783997E+00 
C  -3.01047409E+00 +1.31396510E+00 +5.31392998E-01 
H  -3.22274265E+00 +1.28095762E+00 -5.55962362E-01 
H  -3.56920696E+00 +2.17594338E+00 +9.51824599E-01 
H  -3.40162043E+00 +3.94445045E-01 +1.00307455E+00 
C  -1.10558197E+00 +2.87689351E+00 +1.91810463E-01 
H  -3.57138083E-02 +3.09745612E+00 +3.67297436E-01 
H  -1.70322886E+00 +3.67994508E+00 +6.71785125E-01 
H  -1.31458056E+00 +2.90978313E+00 -8.96628971E-01 
C  -5.71029800E-01 +1.27025166E-01 -1.18131578E+00 
C  -1.55652422E+00 -7.24083285E-01 -1.76628947E+00 
C  -1.50628829E+00 -9.55899814E-01 -3.15471012E+00 
H  -2.26258122E+00 -1.62282472E+00 -3.60129901E+00 
C  -5.31286294E-01 -3.62686965E-01 -3.95892717E+00 
H  -5.12374844E-01 -5.52412578E-01 -5.04482238E+00 
C  +4.25290305E-01 +4.68890502E-01 -3.37219354E+00 
H  +1.19791959E+00 +9.30813289E-01 -4.00687133E+00 
C  +4.39852917E-01 +7.36968750E-01 -1.98703287E+00 
C  -2.67756338E+00 -1.39707379E+00 -1.01457276E+00 
H  -2.52654198E+00 -1.41767329E+00 +7.53176988E-02 
H  -2.76664923E+00 -2.44903702E+00 -1.34969272E+00 
H  -3.64472109E+00 -8.95861325E-01 -1.23410458E+00 
C  +1.56230911E+00 +1.64347408E+00 -1.48092766E+00 
H  +1.50821531E+00 +1.69013085E+00 -3.71905653E-01 
C  +1.45727635E+00 +3.07025620E+00 -2.05852246E+00 
H  +1.60500983E+00 +3.06224534E+00 -3.15976881E+00 
H  +2.25284444E+00 +3.71278532E+00 -1.62484444E+00 
H  +4.81703490E-01 +3.55169218E+00 -1.85736559E+00 
C  +2.94238060E+00 +1.07161554E+00 -1.86122741E+00 
H  +3.06633419E+00 +2.65377643E-02 -1.52140306E+00 
H  +3.74508855E+00 +1.67077491E+00 -1.38296025E+00 
H  +3.10388360E+00 +1.11202393E+00 -2.95965885E+00 
C  +1.54374873E+00 -2.69465420E+00 +2.32245712E+00 
H  +9.79022408E-01 -3.58653514E+00 +2.67575296E+00 
H  +2.40442866E+00 -2.34996999E+00 +2.93915141E+00 
C  +3.04161905E+00 -3.07842314E+00 -1.05199049E-01 
H  +3.32326117E+00 -3.93330718E+00 +5.34828411E-01 
H  +3.77950608E+00 -2.26586625E+00 -2.00098696E-01 
C  +1.92416514E+00 -3.15915552E+00 -9.24431613E-01 
H  +1.32424160E+00 -4.07961402E+00 -1.01087999E+00 
H  +1.77256610E+00 -2.39342848E+00 -1.71708612E+00 
61
M20
Ru -1.27352180E+00 +9.14069884E-01 +3.18771606E-01 
Cl +1.20293633E-01 +2.69406161E+00 +1.15035517E+00 
Cl -2.80437867E+00 -7.70273862E-01 -4.72914802E-01 
C  +3.46676700E-01 -2.35927808E-01 -8.51678954E-02 
N  +9.55625329E-01 -3.25846659E-01 -1.29242917E+00 
C  +2.18318308E+00 -1.15839102E+00 -1.23264738E+00 
H  +2.18199182E+00 -1.90690917E+00 -2.06700912E+00 
H  +3.09010903E+00 -5.03140984E-01 -1.34187786E+00 
C  +2.08345919E+00 -1.80399822E+00 +1.57596894E-01 
H  +1.78894397E+00 -2.88805744E+00 +1.12474156E-01 
H  +3.02945618E+00 -1.71667988E+00 +7.52384100E-01 
N  +1.00015488E+00 -1.02129748E+00 +8.04157333E-01 
C  +6.00810956E-01 +3.97093017E-01 -2.48655400E+00 
C  +1.16912437E+00 +1.67202759E+00 -2.73160379E+00 
C  +8.17532821E-01 +2.33441943E+00 -3.92289952E+00 
H  +1.25267155E+00 +3.32949890E+00 -4.11954213E+00 
C  -5.62384578E-02 +1.76460909E+00 -4.86653047E+00 
C  -5.59635339E-01 +4.75715560E-01 -4.61152030E+00 
H  -1.21744233E+00 -6.43123740E-03 -5.35513230E+00 
C  -2.36458774E-01 -2.33388438E-01 -3.44013441E+00 
C  +2.13635832E+00 +2.30634107E+00 -1.76797800E+00 
H  +2.50129675E+00 +3.27467003E+00 -2.16403949E+00 
H  +3.02215168E+00 +1.65933640E+00 -1.59126117E+00 
H  +1.66360771E+00 +2.49036276E+00 -7.80307316E-01 
C  -4.47618271E-01 +2.51438562E+00 -6.11472655E+00 
H  +3.26932248E-01 +3.25131184E+00 -6.40967564E+00 
H  -1.39353037E+00 +3.07948416E+00 -5.95660422E+00 
H  -6.20882373E-01 +1.82664704E+00 -6.96782668E+00 
C  -7.58893403E-01 -1.62799726E+00 -3.22103134E+00 
H  -1.29536278E+00 -1.99013575E+00 -4.12033408E+00 
H  -1.45848775E+00 -1.65675300E+00 -2.35956027E+00 
H  +6.20520871E-02 -2.34334735E+00 -3.00102377E+00 
C  +6.36695744E-01 -1.26377261E+00 +2.17637739E+00 
C  +1.30951673E+00 -5.46096679E-01 +3.19651001E+00 
C  +9.82447724E-01 -8.32588479E-01 +4.53366986E+00 
H  +1.49877183E+00 -2.74861499E-01 +5.33404189E+00 
C  +3.30118484E-02 -1.81376011E+00 +4.87655046E+00 
C  -5.78320433E-01 -2.53806991E+00 +3.83777956E+00 
H  -1.29932184E+00 -3.33616707E+00 +4.08550967E+00 
C  -2.87262443E-01 -2.29260379E+00 +2.48213316E+00 
C  +2.35372609E+00 +4.86504837E-01 +2.86560538E+00 
H  +3.15632283E+00 +6.70610065E-02 +2.22201267E+00 
H  +2.82608628E+00 +8.75617005E-01 +3.78924065E+00 
H  +1.90498516E+00 +1.33868578E+00 +2.31315558E+00 
C  -3.15756728E-01 -2.07935971E+00 +6.31933032E+00 
H  -7.54132269E-01 -3.08868375E+00 +6.45534458E+00 
H  -1.06363873E+00 -1.34253819E+00 +6.68889996E+00 
H  +5.73689063E-01 -1.99190623E+00 +6.97719952E+00 
C  -9.31249152E-01 -3.11996657E+00 +1.40176980E+00 
H  -1.52675193E+00 -3.94265091E+00 +1.84503954E+00 
H  -1.75183233E-01 -3.57445147E+00 +7.26871763E-01 
H  -1.60425035E+00 -2.50705897E+00 +7.65808855E-01 
C  -2.47078208E+00 +1.21015569E+00 +1.84587226E+00 
H  -2.01981061E+00 +1.72295696E+00 +2.71874712E+00 
H  -3.15823327E+00 +3.75021965E-01 +2.08764594E+00 
C  -3.06122450E+00 +2.21223457E+00 +7.74134580E-01 
H  -2.96668548E+00 +3.22867106E+00 +1.20767023E+00 
H  -4.10654800E+00 +1.89141247E+00 +5.87234545E-01 
C  -2.34669209E+00 +2.25419584E+00 -6.34483592E-01 
H  -1.83988340E+00 +3.21888777E+00 -8.36938379E-01 
H  -2.97950974E+00 +1.86767353E+00 -1.45813388E+00 
65
M21
Ru +1.14793676E+00 -1.68000180E+00 +5.08551076E-02 
Cl -5.67631773E-01 -3.36491531E+00 +2.66786086E-01 
Cl +3.03637301E+00 -2.02601826E-01 -1.75108041E-01 
N  -6.49036410E-01 +6.00907648E-01 -6.16286082E-01 
C  -9.24264092E-02 -1.74883936E-01 +3.16167594E-01 
C  -5.70433142E-01 +2.56196270E-01 +1.72136317E+00 
C  -1.15136334E+00 +1.67360854E+00 +1.43401881E+00 
H  -3.78374367E-01 +2.45350150E+00 +1.64614073E+00 
H  -2.03534720E+00 +1.88361117E+00 +2.08899585E+00 
C  -1.52726385E+00 +1.72702710E+00 -6.24535966E-02 
C  -1.70113760E+00 -7.04218041E-01 +2.15111667E+00 
H  -2.50524888E+00 -7.37510188E-01 +1.39256895E+00 
H  -2.14357444E+00 -3.42142797E-01 +3.10220530E+00 
H  -1.33999845E+00 -1.74065893E+00 +2.28307618E+00 
C  -3.01212369E+00 +1.45302446E+00 -3.39667333E-01 
H  -3.21093779E+00 +1.41227254E+00 -1.42965144E+00 
H  -3.60641542E+00 +2.29282304E+00 +7.63179284E-02 
H  -3.37701774E+00 +5.17742613E-01 +1.23288405E-01 
C  -1.16702649E+00 +3.08047213E+00 -6.80168652E-01 
H  -1.19400372E-01 +3.36543130E+00 -4.72378987E-01 
H  -1.82651195E+00 +3.85121047E+00 -2.29358650E-01 
H  -1.33963462E+00 +3.09216654E+00 -1.77589812E+00 
C  -5.37385898E-01 +3.09943594E-01 -2.04286210E+00 
C  -1.40851517E+00 -6.60907802E-01 -2.61343660E+00 
C  -1.27620760E+00 -9.40730383E-01 -3.98912821E+00 
H  -1.93341943E+00 -1.70216563E+00 -4.44001443E+00 
C  -3.28793629E-01 -2.86628763E-01 -4.77837137E+00 
H  -2.42504181E-01 -5.22149791E-01 -5.85202139E+00 
C  +5.19558461E-01 +6.62521528E-01 -4.19816059E+00 
H  +1.27163830E+00 +1.16721420E+00 -4.82334819E+00 
C  +4.45027850E-01 +9.83124219E-01 -2.82900150E+00 
C  -2.45491457E+00 -1.44066974E+00 -1.84231253E+00 
H  -2.44071360E+00 -1.16597990E+00 -7.72959463E-01 
H  -2.15615039E+00 -2.51190744E+00 -1.86116514E+00 
C  +1.40612454E+00 +2.01654472E+00 -2.26891987E+00 
H  +9.62501093E-01 +3.02772742E+00 -2.41644077E+00 
C  +2.80594689E+00 +2.00449258E+00 -2.89254390E+00 
H  +3.27121201E+00 +1.00181501E+00 -2.81196096E+00 
H  +3.46100313E+00 +2.72215104E+00 -2.35628100E+00 
H  +2.80019697E+00 +2.30756092E+00 -3.96032411E+00 
C  +2.24788671E+00 -2.78652268E+00 +1.25656721E+00 
C  +2.63704058E+00 -3.39795210E+00 -1.48859650E-01 
H  +2.33781622E+00 -4.46569881E+00 -1.22412466E-01 
H  +3.72686521E+00 -3.23569114E+00 -2.75493030E-01 
C  +1.93306543E+00 -2.75886138E+00 -1.40783910E+00 
H  +1.68967375E+00 -3.49469072E+00 +1.89964153E+00 
H  +3.08337635E+00 -2.25188907E+00 +1.74979662E+00 
H  +2.63022317E+00 -2.21417824E+00 -2.07367536E+00 
H  +1.22719888E+00 -3.44588618E+00 -1.91424642E+00 
H  +1.50076527E+00 +1.86910562E+00 -1.17572624E+00 
C  -3.87607996E+00 -1.30690447E+00 -2.40796632E+00 
H  -4.23274087E+00 -2.55955154E-01 -2.39660558E+00 
H  -4.58709663E+00 -1.91277354E+00 -1.80779407E+00 
H  -3.94086584E+00 -1.66742200E+00 -3.45570393E+00 
C  +5.64100552E-01 +2.95756742E-01 +2.75887669E+00 
C  +2.65999833E+00 +4.44401107E-01 +4.67129913E+00 
C  +1.67144081E+00 +1.14999355E+00 +2.56316018E+00 
C  +5.35752523E-01 -4.88244355E-01 +3.93071988E+00 
C  +1.57059623E+00 -4.12702628E-01 +4.87839553E+00 
C  +2.70790334E+00 +1.22181545E+00 +3.50291356E+00 
H  +1.73632662E+00 +1.76106963E+00 +1.65012341E+00 
H  -3.01357418E-01 -1.17455811E+00 +4.12277227E+00 
H  +1.51799895E+00 -1.03305502E+00 +5.78833094E+00 
H  +3.56412598E+00 +1.89086400E+00 +3.31723485E+00 
H  +3.47257515E+00 +5.03902210E-01 +5.41391267E+00 
58
M22
Ru +1.11694516E+00 -1.85244644E+00 +8.79288622E-01 
Cl -6.16158672E-01 -3.51640610E+00 +7.40633196E-01 
Cl +2.97561004E+00 -3.29255479E-01 +1.09414624E+00 
N  -6.77247646E-01 +4.41380413E-01 +1.69926072E-01 
C  -1.32499819E-01 -3.58914774E-01 +1.08764715E+00 
C  -5.88270912E-01 +5.52454610E-02 +2.49989108E+00 
C  -1.12539603E+00 +1.48620924E+00 +2.24442410E+00 
H  -3.02408656E-01 +2.22289377E+00 +2.43725395E+00 
H  -1.98066506E+00 +1.73400575E+00 +2.92421710E+00 
C  -1.53786066E+00 +1.56789340E+00 +7.62370034E-01 
C  +5.35702495E-01 +6.65395876E-02 +3.55013629E+00 
H  +8.90861611E-01 -9.58742485E-01 +3.78028424E+00 
H  +1.39554926E-01 +5.03893993E-01 +4.49136969E+00 
H  +1.40585899E+00 +6.62664708E-01 +3.21514387E+00 
C  -1.69942553E+00 -9.10361368E-01 +2.97536322E+00 
H  -2.55088553E+00 -9.66371876E-01 +2.26937748E+00 
H  -2.08512899E+00 -5.52223260E-01 +3.95353902E+00 
H  -1.30717263E+00 -1.93856881E+00 +3.10235241E+00 
C  -3.03301631E+00 +1.30715913E+00 +5.30095492E-01 
H  -3.27375219E+00 +1.28538755E+00 -5.52000375E-01 
H  -3.60439589E+00 +2.14522019E+00 +9.80757601E-01 
H  -3.38514175E+00 +3.67695187E-01 +9.93320998E-01 
C  -1.17618878E+00 +2.91887161E+00 +1.47177064E-01 
H  -1.08509131E-01 +3.16616673E+00 +2.98265255E-01 
H  -1.78244578E+00 +3.70266786E+00 +6.47769639E-01 
H  -1.41153494E+00 +2.95407449E+00 -9.35930914E-01 
C  -6.22497559E-01 +2.03986820E-01 -1.26990877E+00 
C  -1.59299683E+00 -6.68705795E-01 -1.84203694E+00 
C  -1.59690172E+00 -8.41416446E-01 -3.24012185E+00 
H  -2.34539056E+00 -1.51975437E+00 -3.68285422E+00 
C  -6.79998077E-01 -1.77602890E-01 -4.05818064E+00 
H  -7.04825870E-01 -3.18701984E-01 -5.15131751E+00 
C  +2.82488486E-01 +6.52415985E-01 -3.47704637E+00 
H  +1.02104923E+00 +1.15415737E+00 -4.12231126E+00 
C  +3.47604496E-01 +8.59876931E-01 -2.08386547E+00 
C  -2.62898182E+00 -1.43157676E+00 -1.05498942E+00 
H  -2.41340303E+00 -1.47804289E+00 +2.39489916E-02 
H  -2.67377926E+00 -2.47737167E+00 -1.41981600E+00 
H  -3.63791358E+00 -9.89229029E-01 -1.19934721E+00 
C  +1.49134083E+00 +1.72935523E+00 -1.56402517E+00 
H  +1.44082010E+00 +1.75180637E+00 -4.53095242E-01 
C  +1.42330673E+00 +3.17166115E+00 -2.10295179E+00 
H  +1.56419628E+00 +3.19111984E+00 -3.20494828E+00 
H  +2.23803973E+00 +3.78151470E+00 -1.65787052E+00 
H  +4.61391690E-01 +3.67268272E+00 -1.88154631E+00 
C  +2.84998825E+00 +1.11716441E+00 -1.95804526E+00 
H  +2.94205835E+00 +7.05326821E-02 -1.61460561E+00 
H  +3.67619087E+00 +1.69377214E+00 -1.49171730E+00 
H  +2.99676040E+00 +1.14881686E+00 -3.05905904E+00 
C  +2.04668198E+00 -3.02365249E+00 +2.16271502E+00 
H  +1.40731192E+00 -3.76766271E+00 +2.67818078E+00 
H  +2.80794790E+00 -2.52914749E+00 +2.79772814E+00 
C  +2.63503666E+00 -3.55602878E+00 +7.94372878E-01 
H  +2.34312580E+00 -4.62337218E+00 +7.17145528E-01 
H  +3.73107504E+00 -3.39098902E+00 +8.34094734E-01 
C  +2.11168665E+00 -2.84427025E+00 -5.11317693E-01 
H  +1.49742401E+00 -3.50266689E+00 -1.15669111E+00 
H  +2.89473859E+00 -2.26335902E+00 -1.03733558E+00 
65
M23
Ru +1.01741722E+00 -2.23658333E+00 +3.71238985E-01 
Cl -1.11675258E+00 -3.40266546E+00 +6.64951997E-01 
Cl +3.09675474E+00 -1.04689102E+00 -1.71565345E-01 
N  -7.42168128E-01 +1.92915445E-01 -1.93626663E-01 
C  -5.70974754E-02 -5.64431970E-01 +6.70788197E-01 
C  -3.98646095E-01 -8.96394524E-02 +2.12475618E+00 
C  -1.76693648E+00 +5.89409918E-01 +1.87194168E+00 
H  -2.04371180E+00 +1.34276482E+00 +2.64932939E+00 
H  -2.55975194E+00 -2.05005658E-01 +1.85760482E+00 
C  -1.67012091E+00 +1.22028985E+00 +4.77027565E-01 
C  -5.21023436E-01 -1.25459321E+00 +3.13159119E+00 
H  -1.26639395E+00 -2.00174087E+00 +2.80293479E+00 
H  -8.14059064E-01 -8.49279834E-01 +4.12187013E+00 
H  +4.54892516E-01 -1.76989629E+00 +3.26787353E+00 
C  -3.03646098E+00 +1.31428129E+00 -2.02350452E-01 
H  -2.95195276E+00 +1.61970511E+00 -1.26505227E+00 
H  -3.62300732E+00 +2.09642842E+00 +3.23544373E-01 
H  -3.60536202E+00 +3.69171048E-01 -1.37446916E-01 
C  -1.02426673E+00 +2.61443832E+00 +4.76164054E-01 
H  -6.73728330E-03 +2.61632792E+00 +9.06641834E-01 
H  -1.65675592E+00 +3.29598795E+00 +1.08188170E+00 
H  -9.82551549E-01 +3.02641895E+00 -5.52121118E-01 
C  -6.15131608E-01 +1.25269756E-01 -1.64301268E+00 
C  -1.52294867E+00 -6.76317189E-01 -2.38903145E+00 
C  -1.36760986E+00 -7.23749665E-01 -3.79006091E+00 
H  -2.05231306E+00 -1.35610822E+00 -4.37821299E+00 
C  -3.61716547E-01 -4.02839680E-03 -4.43587673E+00 
H  -2.55997986E-01 -5.87539970E-02 -5.53196411E+00 
C  +5.22656431E-01 +7.77882869E-01 -3.68426651E+00 
H  +1.32032526E+00 +1.33341340E+00 -4.19942494E+00 
C  +4.23344428E-01 +8.66745064E-01 -2.28314279E+00 
C  -2.61714144E+00 -1.52749021E+00 -1.77544353E+00 
H  -2.34585256E+00 -2.59601335E+00 -1.93380029E+00 
H  -2.63449278E+00 -1.40723609E+00 -6.76892579E-01 
C  +1.41403201E+00 +1.73007197E+00 -1.52404361E+00 
H  +1.57403372E+00 +1.29764293E+00 -5.18415400E-01 
C  +2.77241629E+00 +1.92438754E+00 -2.20233559E+00 
H  +3.25031622E+00 +9.50712459E-01 -2.43399585E+00 
H  +3.45207914E+00 +2.47907978E+00 -1.52288229E+00 
H  +2.70173605E+00 +2.51270012E+00 -3.14114829E+00 
C  +1.74226624E+00 -4.47536971E+00 +7.85135042E-01 
H  +2.00765108E+00 -4.95278988E+00 -1.75041039E-01 
H  +8.80859940E-01 -4.89602468E+00 +1.32620427E+00 
C  +2.58868426E+00 -3.54885405E+00 +1.36308670E+00 
H  +3.57517545E+00 -3.30603211E+00 +9.38793721E-01 
H  +2.40450376E+00 -3.20433518E+00 +2.40310961E+00 
C  +8.66378915E-01 -2.43409442E+00 -1.42452521E+00 
H  +1.64276807E+00 -2.07052769E+00 -2.13155455E+00 
H  +4.34908640E-03 -2.99704440E+00 -1.84423043E+00 
H  +9.57874809E-01 +2.73212648E+00 -1.35809106E+00 
C  +6.33786470E-01 +8.97560555E-01 +2.72475929E+00 
C  +2.49690698E+00 +2.61981492E+00 +4.01089345E+00 
C  +2.46887213E-01 +1.70875882E+00 +3.81638644E+00 
C  +1.97577259E+00 +9.54625756E-01 +2.30658505E+00 
C  +2.89530621E+00 +1.81006212E+00 +2.93902690E+00 
C  +1.16407988E+00 +2.55964625E+00 +4.44973641E+00 
H  -7.88208207E-01 +1.67586246E+00 +4.19270768E+00 
H  +2.32445226E+00 +3.24292464E-01 +1.47659225E+00 
H  +3.93842126E+00 +1.83353657E+00 +2.58133743E+00 
H  +8.31458934E-01 +3.18015910E+00 +5.29846975E+00 
H  +3.21809877E+00 +3.29003353E+00 +4.50680792E+00 
C  -4.01104023E+00 -1.28205419E+00 -2.37108893E+00 
H  -4.33911664E+00 -2.29632586E-01 -2.24471388E+00 
H  -4.76007199E+00 -1.93385415E+00 -1.87431537E+00 
H  -4.04649018E+00 -1.51139571E+00 -3.45634255E+00 
65
M24
Ru +1.03598332E+00 -2.24632458E+00 +3.88462459E-01 
Cl -1.11314550E+00 -3.42296829E+00 +6.45710478E-01 
Cl +3.10896018E+00 -1.02251864E+00 -2.66083971E-02 
N  -7.15128823E-01 +1.87491926E-01 -1.77786829E-01 
C  -4.07650194E-02 -5.71803065E-01 +6.95472070E-01 
C  -4.15727702E-01 -1.04479861E-01 +2.14286893E+00 
C  -1.78652479E+00 +5.62495341E-01 +1.86771199E+00 
H  -2.08154051E+00 +1.30781870E+00 +2.64669850E+00 
H  -2.57260462E+00 -2.38083356E-01 +1.82919100E+00 
C  -1.66290534E+00 +1.20555969E+00 +4.79799268E-01 
C  -5.36050477E-01 -1.27518397E+00 +3.14165460E+00 
H  -1.25386333E+00 -2.03816222E+00 +2.78869382E+00 
H  -8.65166120E-01 -8.86796683E-01 +4.12693606E+00 
H  +4.48501813E-01 -1.76761840E+00 +3.29833801E+00 
C  -3.01533207E+00 +1.29944594E+00 -2.27263696E-01 
H  -2.90994202E+00 +1.60688803E+00 -1.28753679E+00 
H  -3.61205749E+00 +2.08096411E+00 +2.87909594E-01 
H  -3.58579349E+00 +3.54654380E-01 -1.75004888E-01 
C  -1.02583099E+00 +2.60423410E+00 +4.98028886E-01 
H  -1.56377298E-02 +2.61324409E+00 +9.43434912E-01 
H  -1.67320853E+00 +3.27817841E+00 +1.09654094E+00 
H  -9.71604745E-01 +3.02127637E+00 -5.27773738E-01 
C  -5.68626393E-01 +1.23318780E-01 -1.62492142E+00 
C  -1.46564599E+00 -6.78079857E-01 -2.38683342E+00 
C  -1.28867685E+00 -7.22295095E-01 -3.78572896E+00 
H  -1.96359059E+00 -1.35461371E+00 -4.38506458E+00 
C  -2.76446939E-01 +2.09142080E-03 -4.41600962E+00 
H  -1.55497623E-01 -4.95876150E-02 -5.51067505E+00 
C  +5.93438914E-01 +7.86606414E-01 -3.65044585E+00 
H  +1.39464464E+00 +1.34881152E+00 -4.15293303E+00 
C  +4.74863520E-01 +8.69738365E-01 -2.25071599E+00 
C  -2.57352814E+00 -1.52770389E+00 -1.79550526E+00 
H  -2.30268195E+00 -2.59638785E+00 -1.95173996E+00 
H  -2.61030831E+00 -1.41148784E+00 -6.97120505E-01 
C  +1.44897317E+00 +1.73847370E+00 -1.47763390E+00 
H  +1.57533009E+00 +1.32287126E+00 -4.61884251E-01 
C  +2.82874670E+00 +1.91202407E+00 -2.11826716E+00 
H  +3.30539575E+00 +9.31313383E-01 -2.32076650E+00 
H  +3.49253812E+00 +2.47215589E+00 -1.42755515E+00 
H  +2.79076598E+00 +2.48642439E+00 -3.06749133E+00 
C  +1.67460196E+00 -4.22937550E+00 +1.34937530E+00 
H  +8.77787928E-01 -4.96267213E+00 +1.15000328E+00 
H  +1.75303965E+00 -3.86316796E+00 +2.39450529E+00 
C  +2.70438956E+00 -3.99828561E+00 +4.61631906E-01 
H  +2.72730744E+00 -4.50616087E+00 -5.18763085E-01 
H  +3.60876197E+00 -3.44121777E+00 +7.50347652E-01 
C  +8.36754480E-01 -2.43853970E+00 -1.40229089E+00 
H  +1.56987340E+00 -1.99814713E+00 -2.11463518E+00 
H  +2.20205259E-02 -3.06524729E+00 -1.82604255E+00 
H  +9.94117844E-01 +2.74598602E+00 -1.34107409E+00 
C  +5.75255047E-01 +9.12008549E-01 +2.76195780E+00 
C  +2.31993806E+00 +2.75239592E+00 +4.05014683E+00 
C  +1.67143627E-01 +1.62471955E+00 +3.91322186E+00 
C  +1.87973964E+00 +1.12867994E+00 +2.28318972E+00 
C  +2.74059007E+00 +2.04214815E+00 +2.91803297E+00 
C  +1.02546405E+00 +2.53227534E+00 +4.54892857E+00 
H  -8.40854592E-01 +1.47009566E+00 +4.33143109E+00 
H  +2.25092428E+00 +5.64926740E-01 +1.41533527E+00 
H  +3.75697603E+00 +2.18922972E+00 +2.51577445E+00 
H  +6.77079818E-01 +3.07250048E+00 +5.44493203E+00 
H  +2.99543176E+00 +3.46799714E+00 +4.54693287E+00 
C  -3.95491783E+00 -1.27666669E+00 -2.41751953E+00 
H  -4.28251415E+00 -2.23462887E-01 -2.29664394E+00 
H  -4.71515647E+00 -1.92678052E+00 -1.93577974E+00 
H  -3.97026021E+00 -1.50513848E+00 -3.50343009E+00 
58
M25
Ru +1.12338741E+00 -2.03790167E+00 +9.06974306E-01 
Cl -7.98218059E-01 -3.54081045E+00 +7.04701355E-01 
Cl +2.93250952E+00 -4.10194816E-01 +1.09186684E+00 
N  -6.58669340E-01 +3.45800480E-01 +1.75750117E-01 
C  -1.10163202E-01 -4.76855709E-01 +1.07417442E+00 
C  -5.65256116E-01 -6.24417451E-02 +2.49512354E+00 
C  -1.75861536E+00 +8.77630366E-01 +2.19516923E+00 
H  -1.86684534E+00 +1.68040237E+00 +2.96824103E+00 
H  -2.70657277E+00 +2.77741063E-01 +2.18079465E+00 
C  -1.51615154E+00 +1.46631991E+00 +7.95579190E-01 
C  +5.59082169E-01 +6.57535573E-01 +3.27452354E+00 
H  +1.39992858E+00 -2.84752210E-02 +3.49546744E+00 
H  +1.40914598E-01 +1.02150701E+00 +4.23703311E+00 
H  +9.81629224E-01 +1.52136926E+00 +2.72753198E+00 
C  -1.01998924E+00 -1.27747203E+00 +3.32427463E+00 
H  -1.78859036E+00 -1.87631762E+00 +2.79933848E+00 
H  -1.43744146E+00 -9.18909797E-01 +4.28963745E+00 
H  -1.70619440E-01 -1.95376590E+00 +3.56106037E+00 
C  -2.81713624E+00 +1.70240654E+00 +2.52145985E-02 
H  -2.62691819E+00 +2.00880295E+00 -1.02374629E+00 
H  -3.36195828E+00 +2.53221322E+00 +5.22150079E-01 
H  -3.47849265E+00 +8.17196767E-01 +3.02127362E-02 
C  -7.27771946E-01 +2.78535801E+00 +8.36728883E-01 
H  +2.75440966E-01 +2.67205546E+00 +1.28918788E+00 
H  -1.29974343E+00 +3.51615089E+00 +1.44550266E+00 
H  -6.12008198E-01 +3.21709255E+00 -1.74448747E-01 
C  -6.04582392E-01 +1.45536139E-01 -1.26602212E+00 
C  -1.59098370E+00 -7.10602062E-01 -1.83620620E+00 
C  -1.56481572E+00 -9.29593949E-01 -3.22625939E+00 
H  -2.32179221E+00 -1.59955553E+00 -3.66749583E+00 
C  -6.07298314E-01 -3.18553538E-01 -4.04002018E+00 
H  -6.02450490E-01 -5.01996629E-01 -5.12712723E+00 
C  +3.44921839E-01 +5.27244709E-01 -3.46480809E+00 
H  +1.09706484E+00 +1.00930072E+00 -4.10942718E+00 
C  +3.75167663E-01 +7.84309351E-01 -2.07820323E+00 
C  -2.67872239E+00 -1.39766821E+00 -1.04978529E+00 
H  -2.71054396E+00 -2.47423730E+00 -1.30993533E+00 
H  -3.66934173E+00 -9.65921499E-01 -1.31238664E+00 
H  -2.54206291E+00 -1.33669541E+00 +4.17886882E-02 
C  +1.44256749E+00 +1.74786415E+00 -1.56539439E+00 
H  +1.39024901E+00 +1.77183213E+00 -4.56327827E-01 
C  +1.19974525E+00 +3.16709069E+00 -2.11973124E+00 
H  +1.37626606E+00 +3.19687641E+00 -3.21641872E+00 
H  +1.89809873E+00 +3.89163312E+00 -1.64958005E+00 
H  +1.63908885E-01 +3.52410152E+00 -1.94586902E+00 
C  +2.86397014E+00 +1.29736651E+00 -1.94575540E+00 
H  +3.10573016E+00 +3.02694272E-01 -1.52679101E+00 
H  +3.60653031E+00 +2.01521189E+00 -1.53706208E+00 
H  +3.00193678E+00 +1.27025547E+00 -3.04784397E+00 
C  +1.88962864E+00 -3.91615668E+00 +1.98324123E+00 
H  +1.28415388E+00 -4.76999854E+00 +1.64153735E+00 
H  +1.70681736E+00 -3.56940662E+00 +3.02179430E+00 
C  +3.00536401E+00 -3.47927975E+00 +1.29899651E+00 
H  +3.29538703E+00 -3.94936491E+00 +3.42513445E-01 
H  +3.73079539E+00 -2.78369334E+00 +1.74851161E+00 
C  +1.29152233E+00 -2.12298665E+00 -8.93845356E-01 
H  +2.08887849E+00 -1.55709167E+00 -1.42464914E+00 
H  +6.42149195E-01 -2.78495225E+00 -1.50947772E+00 
58
M26
Ru +1.08284638E+00 -2.07883520E+00 +9.34113403E-01 
Cl -1.00015202E+00 -3.34883403E+00 +9.24914122E-01 
Cl +3.05783871E+00 -6.43296801E-01 +1.00657979E+00 
N  -7.11365664E-01 +3.00530418E-01 +1.70156472E-01 
C  -6.67973784E-02 -4.48856422E-01 +1.06784098E+00 
C  -3.68392052E-01 +8.39754338E-02 +2.48707755E+00 
C  -1.64201978E+00 +9.27448564E-01 +2.25425018E+00 
H  -1.71298855E+00 +1.78956183E+00 +2.96516583E+00 
H  -2.54436721E+00 +2.77596937E-01 +2.40271516E+00 
C  -1.59976291E+00 +1.39880159E+00 +7.90803583E-01 
C  +8.08725095E-01 +9.49220041E-01 +2.99684934E+00 
H  +1.71302174E+00 +3.35867751E-01 +3.17123600E+00 
H  +5.05134942E-01 +1.42075620E+00 +3.95584038E+00 
H  +1.09220216E+00 +1.75321917E+00 +2.29115853E+00 
C  -6.15121840E-01 -1.04113722E+00 +3.50771189E+00 
H  -1.43155307E+00 -1.71739514E+00 +3.18974978E+00 
H  -8.74852651E-01 -5.93673208E-01 +4.49050531E+00 
H  +2.98736200E-01 -1.65745379E+00 +3.66200364E+00 
C  -2.99633532E+00 +1.44224841E+00 +1.64656805E-01 
H  -2.95805418E+00 +1.64618305E+00 -9.24900988E-01 
H  -3.55435609E+00 +2.27573970E+00 +6.40586217E-01 
H  -3.56610851E+00 +5.12812306E-01 +3.42736535E-01 
C  -9.54629629E-01 +2.77905017E+00 +6.12211180E-01 
H  +9.06633468E-02 +2.82263060E+00 +9.69440892E-01 
H  -1.54690453E+00 +3.51982999E+00 +1.18836127E+00 
H  -9.80576659E-01 +3.09065073E+00 -4.49496987E-01 
C  -6.48942444E-01 +1.36992507E-01 -1.27761818E+00 
C  -1.63482113E+00 -6.78075809E-01 -1.90441182E+00 
C  -1.61372762E+00 -8.01421365E-01 -3.30705721E+00 
H  -2.37458252E+00 -1.43820913E+00 -3.78890009E+00 
C  -6.57768596E-01 -1.41543733E-01 -4.08193666E+00 
H  -6.59905318E-01 -2.46354609E-01 -5.17941794E+00 
C  +3.07322530E-01 +6.47779709E-01 -3.45147213E+00 
H  +1.06692007E+00 +1.16014059E+00 -4.06292935E+00 
C  +3.46203073E-01 +8.07410619E-01 -2.05072127E+00 
C  -2.71691561E+00 -1.42953163E+00 -1.17188212E+00 
H  -2.72534274E+00 -2.48818887E+00 -1.50235341E+00 
H  -3.71379341E+00 -1.00360752E+00 -1.41658267E+00 
H  -2.58413320E+00 -1.43848410E+00 -7.88892184E-02 
C  +1.46569839E+00 +1.68289962E+00 -1.48979751E+00 
H  +1.41735403E+00 +1.65348064E+00 -3.79751273E-01 
C  +1.33478239E+00 +3.14397320E+00 -1.96544675E+00 
H  +1.50379482E+00 +3.21788134E+00 -3.06119701E+00 
H  +2.10146285E+00 +3.77709564E+00 -1.47030959E+00 
H  +3.40682389E-01 +3.58429294E+00 -1.75433707E+00 
C  +2.85203284E+00 +1.15885547E+00 -1.90874745E+00 
H  +3.01803910E+00 +1.18092902E-01 -1.57652553E+00 
H  +3.64463579E+00 +1.78217513E+00 -1.44321952E+00 
H  +2.98835782E+00 +1.21579196E+00 -3.00980937E+00 
C  +1.86020914E+00 -4.31875506E+00 +1.30983015E+00 
H  +2.25376004E+00 -4.70892504E+00 +3.54552394E-01 
H  +9.65748405E-01 -4.81574108E+00 +1.71528538E+00 
C  +2.58654464E+00 -3.40645640E+00 +2.04737991E+00 
H  +3.59444609E+00 -3.07698105E+00 +1.75024987E+00 
H  +2.27972552E+00 -3.16254110E+00 +3.08541651E+00 
C  +1.25165431E+00 -2.19864237E+00 -8.63783799E-01 
H  +2.14836489E+00 -1.81627530E+00 -1.40074291E+00 
H  +4.77358966E-01 -2.71377519E+00 -1.47714022E+00 
65
M27
Ru +1.01921339E+00 -2.27985509E+00 +3.36520664E-01 
Cl -1.14487058E+00 -3.42036503E+00 +6.36185230E-01 
Cl +3.01107550E+00 -9.94367504E-01 -3.10350881E-01 
N  -7.37018175E-01 +1.81368813E-01 -2.03597085E-01 
C  -6.42689898E-02 -5.94268193E-01 +6.49669814E-01 
C  -4.02417049E-01 -1.35638166E-01 +2.10987777E+00 
C  -1.77237166E+00 +5.41702206E-01 +1.86486959E+00 
H  -2.05309355E+00 +1.28114713E+00 +2.65411514E+00 
H  -2.56122078E+00 -2.56428373E-01 +1.83730842E+00 
C  -1.67499753E+00 +1.19471353E+00 +4.80649643E-01 
C  -5.22864550E-01 -1.30118693E+00 +3.11444515E+00 
H  -1.26570166E+00 -2.04965905E+00 +2.78330159E+00 
H  -8.18368858E-01 -8.96794640E-01 +4.10424486E+00 
H  +4.54017096E-01 -1.81461692E+00 +3.25205660E+00 
C  -3.03839867E+00 +1.28656935E+00 -2.04736938E-01 
H  -2.95105036E+00 +1.61059406E+00 -1.26166781E+00 
H  -3.63479529E+00 +2.05417776E+00 +3.31398818E-01 
H  -3.59813550E+00 +3.34871300E-01 -1.58470143E-01 
C  -1.04290998E+00 +2.59462568E+00 +5.06194342E-01 
H  -2.61601633E-02 +2.60065003E+00 +9.37802726E-01 
H  -1.68420272E+00 +3.25572486E+00 +1.12514658E+00 
H  -1.00606103E+00 +3.02773581E+00 -5.13246730E-01 
C  -6.00302851E-01 +1.37406844E-01 -1.65428425E+00 
C  -1.48797299E+00 -6.71382214E-01 -2.41625954E+00 
C  -1.30769016E+00 -7.14435585E-01 -3.81446485E+00 
H  -1.97503058E+00 -1.35387870E+00 -4.41489543E+00 
C  -2.99646189E-01 +1.85557281E-02 -4.44195888E+00 
H  -1.73263491E-01 -3.44781564E-02 -5.53592950E+00 
C  +5.56988405E-01 +8.15710319E-01 -3.67471243E+00 
H  +1.35205647E+00 +1.38787019E+00 -4.17555214E+00 
C  +4.32791192E-01 +9.00801549E-01 -2.27510716E+00 
C  -2.59128261E+00 -1.52874246E+00 -1.82698872E+00 
H  -2.32297118E+00 -2.59559804E+00 -1.99848655E+00 
H  -2.62225592E+00 -1.42522954E+00 -7.27050583E-01 
C  +1.38422386E+00 +1.79777654E+00 -1.50420846E+00 
H  +1.52316163E+00 +1.38800473E+00 -4.86553134E-01 
C  +2.75641557E+00 +2.01271721E+00 -2.14772071E+00 
H  +3.25774428E+00 +1.04682997E+00 -2.35994085E+00 
H  +3.40691985E+00 +2.58660292E+00 -1.45565017E+00 
H  +2.69846241E+00 +2.59304035E+00 -3.09244588E+00 
C  +1.58263704E+00 -4.26652766E+00 +1.27468829E+00 
H  +1.27052751E+00 -5.04134918E+00 +5.53684450E-01 
H  +1.06286239E+00 -4.28016871E+00 +2.24880916E+00 
C  +2.75120875E+00 -3.53789705E+00 +1.09219252E+00 
H  +3.40893134E+00 -3.71041265E+00 +2.24148800E-01 
H  +3.18830094E+00 -2.94339163E+00 +1.91510547E+00 
C  +7.99719965E-01 -2.52090085E+00 -1.44441232E+00 
H  +1.52835158E+00 -2.11888169E+00 -2.17963921E+00 
H  -4.26848850E-02 -3.14092161E+00 -1.81722272E+00 
H  +9.00761776E-01 +2.79226850E+00 -1.37231621E+00 
C  +6.31963693E-01 +8.50589003E-01 +2.70941031E+00 
C  +2.49580949E+00 +2.57372252E+00 +3.99284163E+00 
C  +2.48951581E-01 +1.65313859E+00 +3.80869307E+00 
C  +1.97068177E+00 +9.16439746E-01 +2.28189533E+00 
C  +2.89024736E+00 +1.77325316E+00 +2.91265815E+00 
C  +1.16660498E+00 +2.50407144E+00 +4.44103013E+00 
H  -7.83445130E-01 +1.61325415E+00 +4.19167961E+00 
H  +2.31515955E+00 +2.96224907E-01 +1.44213791E+00 
H  +3.93037972E+00 +1.80515516E+00 +2.54703836E+00 
H  +8.37204375E-01 +3.11722258E+00 +5.29632711E+00 
H  +3.21733934E+00 +3.24437335E+00 +4.48764339E+00 
C  -3.97652810E+00 -1.26858863E+00 -2.43698016E+00 
H  -4.30351121E+00 -2.17542194E-01 -2.29689673E+00 
H  -4.73415485E+00 -1.92657571E+00 -1.96176649E+00 
H  -3.99726259E+00 -1.47873786E+00 -3.52649990E+00 
58
M28
Ru +1.17554541E+00 -2.04300464E+00 +8.73782147E-01 
Cl -8.07956492E-01 -3.44568605E+00 +5.65672817E-01 
Cl +2.93832712E+00 -3.40758561E-01 +1.02415063E+00 
N  -6.55435607E-01 +3.31560959E-01 +1.68231389E-01 
C  -7.94242605E-02 -4.80055374E-01 +1.05306781E+00 
C  -5.09540645E-01 -8.38447810E-02 +2.48534816E+00 
C  -1.69951999E+00 +8.71096403E-01 +2.21577057E+00 
H  -1.78352373E+00 +1.67056505E+00 +2.99517843E+00 
H  -2.65451903E+00 +2.82271935E-01 +2.21615453E+00 
C  -1.47813618E+00 +1.46643242E+00 +8.15572468E-01 
C  +6.27709113E-01 +6.09368953E-01 +3.26994942E+00 
H  +1.46750407E+00 -8.57567861E-02 +3.46336678E+00 
H  +2.20674177E-01 +9.49399353E-01 +4.24595370E+00 
H  +1.04750696E+00 +1.48545978E+00 +2.74105320E+00 
C  -9.63875773E-01 -1.31601104E+00 +3.29333050E+00 
H  -1.73846518E+00 -1.90094429E+00 +2.76173042E+00 
H  -1.37163046E+00 -9.74777205E-01 +4.26895394E+00 
H  -1.14055794E-01 -1.99921364E+00 +3.51069653E+00 
C  -2.78760515E+00 +1.74027963E+00 +7.52632205E-02 
H  -2.61154027E+00 +2.03063992E+00 -9.80776344E-01 
H  -3.29038756E+00 +2.59397499E+00 +5.76009886E-01 
H  -3.47989473E+00 +8.80130067E-01 +1.04469573E-01 
C  -6.53676591E-01 +2.76385812E+00 +8.48927228E-01 
H  +3.59305592E-01 +2.61706815E+00 +1.26909032E+00 
H  -1.18771251E+00 +3.50056579E+00 +1.48434173E+00 
H  -5.56653796E-01 +3.20620809E+00 -1.59295091E-01 
C  -6.34620173E-01 +1.28540021E-01 -1.27652000E+00 
C  -1.65570357E+00 -6.97523913E-01 -1.82789384E+00 
C  -1.64676800E+00 -9.37867872E-01 -3.21509618E+00 
H  -2.43137353E+00 -1.58541844E+00 -3.64110562E+00 
C  -6.69524305E-01 -3.79890796E-01 -4.04283807E+00 
H  -6.74139482E-01 -5.84895523E-01 -5.12607531E+00 
C  +3.12400551E-01 +4.43913108E-01 -3.48644336E+00 
H  +1.07531705E+00 +8.91504154E-01 -4.14297772E+00 
C  +3.56404259E-01 +7.27533129E-01 -2.10542393E+00 
C  -2.77407897E+00 -1.32400949E+00 -1.03266080E+00 
H  -2.87523769E+00 -2.39374628E+00 -1.30202328E+00 
H  -3.73887528E+00 -8.29127480E-01 -1.28007536E+00 
H  -2.62039982E+00 -1.27999245E+00 +5.76696996E-02 
C  +1.43013879E+00 +1.69906641E+00 -1.62222598E+00 
H  +1.41194778E+00 +1.72027035E+00 -5.12459740E-01 
C  +1.14233900E+00 +3.11388040E+00 -2.16863089E+00 
H  +1.29460629E+00 +3.14649238E+00 -3.26901705E+00 
H  +1.83346965E+00 +3.85467027E+00 -1.71319039E+00 
H  +1.02116014E-01 +3.44632620E+00 -1.97439551E+00 
C  +2.84828419E+00 +1.28113730E+00 -2.04684252E+00 
H  +3.12692153E+00 +2.93829943E-01 -1.63385977E+00 
H  +3.58514446E+00 +2.01730861E+00 -1.66128625E+00 
H  +2.95570895E+00 +1.25576465E+00 -3.15223109E+00 
C  +1.82768511E+00 -4.05209968E+00 +1.70556257E+00 
H  +1.77161644E+00 -4.75787650E+00 +8.59806566E-01 
H  +1.14200476E+00 -4.25718039E+00 +2.54665958E+00 
C  +2.88692361E+00 -3.16270201E+00 +1.84362983E+00 
H  +3.71559751E+00 -3.13266499E+00 +1.11609613E+00 
H  +3.07109225E+00 -2.64119652E+00 +2.79981615E+00 
C  +1.41300442E+00 -2.08606974E+00 -9.17608349E-01 
H  +2.26172425E+00 -1.55462925E+00 -1.39792422E+00 
H  +7.43250242E-01 -2.69217285E+00 -1.56642624E+00 
59
M29
Ru +1.04681808E+00 -2.63756790E+00 +5.84897338E-01 
Cl -8.17001522E-01 -3.99760516E+00 +8.38352743E-01 
Cl +3.11438432E+00 -2.26404214E+00 +1.56429689E+00 
N  -5.08016992E-01 -1.69952422E-01 -9.66066228E-02 
C  +1.56547974E-01 -9.61867599E-01 +7.79390892E-01 
C  -9.28022673E-02 -4.06857493E-01 +2.21418560E+00 
C  -1.44577919E+00 +3.18980620E-01 +2.01067532E+00 
H  -1.62364811E+00 +1.13075396E+00 +2.75982740E+00 
H  -2.27251946E+00 -4.34074699E-01 +2.10685151E+00 
C  -1.42535665E+00 +8.62773123E-01 +5.71142086E-01 
C  -2.06070224E-01 -1.53573085E+00 +3.25878238E+00 
H  -1.00240821E+00 -2.25567235E+00 +2.98764854E+00 
H  -4.47534992E-01 -1.10944161E+00 +4.25371232E+00 
H  +7.54123638E-01 -2.08534039E+00 +3.36814386E+00 
C  -2.82450985E+00 +8.52852759E-01 -5.11471606E-02 
H  -2.80687325E+00 +1.14418768E+00 -1.12116697E+00 
H  -3.44393679E+00 +1.59922383E+00 +4.88946080E-01 
H  -3.31974228E+00 -1.30170447E-01 +5.07450395E-02 
C  -8.57519526E-01 +2.28684307E+00 +4.66228767E-01 
H  +1.29237053E-01 +2.39324905E+00 +9.53122564E-01 
H  -1.56128530E+00 +2.98181230E+00 +9.69817814E-01 
H  -7.76124964E-01 +2.60714980E+00 -5.92578001E-01 
C  -4.41088656E-01 -2.43145904E-01 -1.54334803E+00 
C  -1.34878430E+00 -1.07660516E+00 -2.25722258E+00 
C  -1.28743082E+00 -1.06901803E+00 -3.66512824E+00 
H  -1.97794120E+00 -1.71582846E+00 -4.23026176E+00 
C  -3.67695182E-01 -2.73385663E-01 -4.35593396E+00 
H  -3.48230895E-01 -2.77930883E-01 -5.45825697E+00 
C  +5.34921567E-01 +5.15942829E-01 -3.63789737E+00 
H  +1.27561696E+00 +1.13329396E+00 -4.17372964E+00 
C  +5.29663991E-01 +5.39332450E-01 -2.22844956E+00 
C  -2.32160634E+00 -2.02768091E+00 -1.58829888E+00 
H  -2.30533844E+00 -1.88547476E+00 -4.91853360E-01 
H  -1.93723591E+00 -3.06178536E+00 -1.74581103E+00 
C  +1.61137529E+00 +1.34878782E+00 -1.54216233E+00 
H  +1.38326874E+00 +1.48584854E+00 -4.73141777E-01 
C  +3.00566088E+00 +7.17409350E-01 -1.68369403E+00 
H  +3.77442475E+00 +1.36776730E+00 -1.21536227E+00 
H  +3.28535472E+00 +5.78316453E-01 -2.74919208E+00 
H  +3.05646794E+00 -2.75413940E-01 -1.18951201E+00 
C  +1.42253528E+00 -2.71973537E+00 -1.18085403E+00 
H  +1.91779221E+00 -3.66442341E+00 -1.52530899E+00 
H  +1.24094411E+00 -1.94750904E+00 -1.95297838E+00 
H  +1.62784183E+00 +2.36687895E+00 -1.99351547E+00 
C  -3.76225678E+00 -1.95112469E+00 -2.11255665E+00 
H  -4.20042157E+00 -9.40893909E-01 -1.97148742E+00 
H  -4.40450421E+00 -2.67916487E+00 -1.57431814E+00 
H  -3.82850955E+00 -2.19394445E+00 -3.19337651E+00 
C  +1.00361717E+00 +5.86694657E-01 +2.66436045E+00 
C  +2.93806359E+00 +2.45761401E+00 +3.58225763E+00 
C  +8.20156567E-01 +1.29365967E+00 +3.87432020E+00 
C  +2.18314371E+00 +8.28338181E-01 +1.93579244E+00 
C  +3.13847361E+00 +1.75506475E+00 +2.38618844E+00 
C  +1.77187200E+00 +2.21848345E+00 +4.32773077E+00 
H  -8.81863842E-02 +1.12675422E+00 +4.47698263E+00 
H  +2.37503184E+00 +2.72182634E-01 +1.01096611E+00 
H  +4.05300965E+00 +1.91938822E+00 +1.79247179E+00 
H  +1.59896880E+00 +2.75668222E+00 +5.27446664E+00 
H  +3.68747453E+00 +3.18397002E+00 +3.93697505E+00 
52
M30
Ru +1.05017794E+00 -2.56839843E+00 +9.65287269E-01 
Cl -7.50091260E-01 -3.98868832E+00 +1.37203225E+00 
Cl +3.18121144E+00 -1.93503986E+00 +1.65065473E+00 
N  -5.21783111E-01 -1.12987769E-01 +3.26541426E-01 
C  +1.06741091E-01 -9.28027399E-01 +1.20040651E+00 
C  -1.13133334E-01 -3.64697824E-01 +2.63212270E+00 
C  -1.36362370E+00 +5.23985804E-01 +2.44444145E+00 
H  -1.36443743E+00 +1.39900480E+00 +3.14382401E+00 
H  -2.28133423E+00 -8.61287977E-02 +2.65245660E+00 
C  -1.38338900E+00 +9.73477514E-01 +9.69354626E-01 
C  +1.11790622E+00 +4.69895431E-01 +3.05324261E+00 
H  +2.01401454E+00 -1.66871679E-01 +3.18019862E+00 
H  +8.97523106E-01 +9.64864859E-01 +4.02311070E+00 
H  +1.36869594E+00 +1.25956778E+00 +2.31759089E+00 
C  -3.55848035E-01 -1.45074596E+00 +3.69164669E+00 
H  -1.22572732E+00 -2.08806475E+00 +3.44169527E+00 
H  -5.40629405E-01 -9.68193166E-01 +4.67490556E+00 
H  +5.32209576E-01 -2.10968977E+00 +3.81544687E+00 
C  -2.80688316E+00 +9.63748877E-01 +3.99390386E-01 
H  -2.82262954E+00 +1.19317276E+00 -6.85864567E-01 
H  -3.39066678E+00 +1.75316648E+00 +9.17797821E-01 
H  -3.31633626E+00 -1.89812760E-03 +5.74374824E-01 
C  -7.83370506E-01 +2.36855558E+00 +7.38664493E-01 
H  +2.36095966E-01 +2.47490575E+00 +1.15407586E+00 
H  -1.43353633E+00 +3.11824045E+00 +1.23580417E+00 
H  -7.56638484E-01 +2.61552504E+00 -3.41501202E-01 
C  -4.41381125E-01 -2.05320183E-01 -1.11406348E+00 
C  -1.39244915E+00 -1.00373282E+00 -1.80505354E+00 
C  -1.34055582E+00 -1.03127238E+00 -3.21263218E+00 
H  -2.07507728E+00 -1.64815398E+00 -3.75737196E+00 
C  -3.70765469E-01 -3.10551579E-01 -3.91659136E+00 
H  -3.49876679E-01 -3.40601635E-01 -5.01852693E+00 
C  +5.92531079E-01 +4.24508345E-01 -3.21602555E+00 
H  +1.37992262E+00 +9.56066721E-01 -3.77447183E+00 
C  +5.91347537E-01 +4.86159974E-01 -1.80758118E+00 
C  -2.41058564E+00 -1.87454570E+00 -1.11209392E+00 
H  -2.25760758E+00 -1.93724784E+00 -2.17489122E-02 
H  -2.35125960E+00 -2.90760361E+00 -1.51410535E+00 
H  -3.44336880E+00 -1.51278809E+00 -1.30480863E+00 
C  +1.74147121E+00 +1.20770730E+00 -1.10904988E+00 
H  +1.53429124E+00 +1.21698873E+00 -1.86108681E-02 
C  +1.90023433E+00 +2.66187476E+00 -1.58474344E+00 
H  +2.19506677E+00 +2.70905735E+00 -2.65488723E+00 
H  +2.69843789E+00 +3.16983690E+00 -1.00319956E+00 
H  +9.66358414E-01 +3.24832772E+00 -1.46784134E+00 
C  +3.06211976E+00 +4.38297777E-01 -1.31199126E+00 
H  +3.88902524E+00 +9.53123877E-01 -7.77977110E-01 
H  +3.33563397E+00 +3.88912242E-01 -2.38813071E+00 
H  +2.99989898E+00 -5.94519558E-01 -9.18341128E-01 
C  +1.29830336E+00 -2.73410555E+00 -8.14470721E-01 
H  +1.84466924E+00 -3.66675840E+00 -1.11692405E+00 
H  +9.98328576E-01 -2.05488263E+00 -1.63398548E+00 
61
M31
Ru -3.02773644E+00 -3.80070513E-01 -5.13296733E-01 
Cl -2.99235313E+00 +1.59725227E+00 +9.32256678E-01 
Cl -3.41850897E+00 -1.86226364E+00 -2.38883313E+00 
C  -2.06301560E+00 -1.14412878E+00 +1.27629390E+00 
C  -1.24740645E+00 -1.42163897E+00 +8.95877460E-02 
C  -9.80389844E-01 -1.87392565E-01 -7.06270434E-01 
H  -1.78527430E+00 -3.12691188E-01 +1.94054938E+00 
H  -6.64052602E-01 -2.36872218E+00 -3.20651130E-02 
H  -5.67622533E-01 -3.42449591E-01 -1.72256087E+00 
H  -5.68480922E-01 +6.85981182E-01 -1.66460148E-01 
H  -2.13677327E+00 -1.94932540E+00 -5.89131777E-01 
N  -5.60066703E+00 +1.24889014E+00 -1.00763383E+00 
N  -4.20102899E+00 +1.45416296E+00 -2.69813918E+00 
C  -4.36566965E+00 +9.09262643E-01 -1.46424582E+00 
C  -6.22588445E+00 +8.42203825E-01 +2.21137809E-01 
C  -6.69572201E+00 -4.83929219E-01 +3.76406508E-01 
C  -7.34210943E+00 -8.25685151E-01 +1.58080115E+00 
C  -7.55445618E+00 +1.08847718E-01 +2.60788049E+00 
C  -7.11114369E+00 +1.42871220E+00 +2.40115880E+00 
C  -6.45390744E+00 +1.82134914E+00 +1.22296873E+00 
C  -6.54864683E+00 -1.51781555E+00 -7.09389510E-01 
C  -8.23623360E+00 -2.83075570E-01 +3.89502713E+00 
C  -6.03307149E+00 +3.25690476E+00 +1.04119114E+00 
C  -3.03444230E+00 +1.40900767E+00 -3.53946803E+00 
C  -3.08334438E+00 +6.50918005E-01 -4.73440280E+00 
C  -1.94491223E+00 +6.36192533E-01 -5.56308306E+00 
C  -7.82652264E-01 +1.36107034E+00 -5.25106552E+00 
C  -7.92280601E-01 +2.15178569E+00 -4.08663958E+00 
C  -1.90491418E+00 +2.20794718E+00 -3.22806084E+00 
C  -4.31984920E+00 -9.70005334E-02 -5.16139200E+00 
C  +4.39097616E-01 +1.29376631E+00 -6.13320896E+00 
C  -1.89503198E+00 +3.13281289E+00 -2.04214643E+00 
H  -7.70973757E+00 -1.85887980E+00 +1.70594432E+00 
H  -7.27914290E+00 +2.18529640E+00 +3.18725088E+00 
H  -5.52473327E+00 -1.94720247E+00 -7.44058905E-01 
H  -6.73197118E+00 -1.09255035E+00 -1.71716977E+00 
H  -7.25775768E+00 -2.35390091E+00 -5.47988217E-01 
H  -7.50296618E+00 -3.53417156E-01 +4.72894266E+00 
H  -8.99475007E+00 +4.68625675E-01 +4.19930905E+00 
H  -8.73792095E+00 -1.26779453E+00 +3.80871879E+00 
H  -5.07179688E+00 +3.32893220E+00 +4.97852546E-01 
H  -5.91802624E+00 +3.75723229E+00 +2.02349421E+00 
H  -6.79737885E+00 +3.83164041E+00 +4.70842864E-01 
H  -1.97405375E+00 +3.19867444E-02 -6.48638030E+00 
H  +9.11551884E-02 +2.76672768E+00 -3.84200269E+00 
H  -4.91558825E+00 -4.38679278E-01 -4.29486415E+00 
H  -4.97019722E+00 +5.45500407E-01 -5.79748073E+00 
H  -4.05144244E+00 -9.85462716E-01 -5.76753311E+00 
H  +1.76728135E-01 +1.02513978E+00 -7.17670552E+00 
H  +1.15303805E+00 +5.22628913E-01 -5.76602607E+00 
H  +9.86515710E-01 +2.25888913E+00 -6.14749267E+00 
H  -2.73946962E+00 +3.85481293E+00 -2.08937112E+00 
H  -2.00782561E+00 +2.59080006E+00 -1.08203805E+00 
H  -9.54594714E-01 +3.71825195E+00 -2.01268104E+00 
C  -5.33657617E+00 +2.33675829E+00 -3.06998233E+00 
H  -5.00866384E+00 +3.40954670E+00 -2.98165254E+00 
H  -5.66005680E+00 +2.14873151E+00 -4.12491635E+00 
C  -6.39940282E+00 +1.95418430E+00 -2.03981707E+00 
H  -6.92645206E+00 +2.84006809E+00 -1.60325766E+00 
H  -7.17204018E+00 +1.24688478E+00 -2.45156483E+00 
H  -2.55491749E+00 -2.00865060E+00 +1.76313914E+00 
65
M32
C  +1.05422649E+00 -3.31567566E+00 -2.67359592E+00 
C  +2.43973182E+00 -2.88432089E+00 -2.39950804E+00 
C  +2.68676383E+00 -1.50859185E+00 -2.82988305E+00 
H  +2.37658449E+00 -2.53995352E+00 -1.12469491E+00 
Ru +9.74415708E-01 -1.58994291E+00 -1.49996089E+00 
Cl -5.06568240E-03 -4.84726325E-01 -3.44525125E+00 
Cl +8.39840974E-01 -2.96490223E+00 +4.74442874E-01 
N  -1.65670924E-01 +6.46411220E-01 -1.65786457E-02 
C  -1.27844042E+00 +1.49567432E+00 +6.07179985E-01 
C  -1.09999125E+00 +2.98205302E+00 +2.93954327E-01 
H  -1.17780370E+00 +3.19559156E+00 -7.87930664E-01 
H  -1.90755299E+00 +3.54408459E+00 +8.08048918E-01 
H  -1.32034825E-01 +3.36807545E+00 +6.74573714E-01 
C  -1.30981205E+00 +1.32106420E+00 +2.13235580E+00 
H  -1.33609517E+00 +2.60932504E-01 +2.44195550E+00 
H  -4.36433521E-01 +1.81008920E+00 +2.60742900E+00 
H  -2.22129061E+00 +1.82213945E+00 +2.51993720E+00 
C  -2.49622649E+00 +8.87394775E-01 -1.10959357E-01 
H  -3.41810725E+00 +9.21275214E-01 +5.19615705E-01 
H  -2.70372726E+00 +1.49592793E+00 -1.02881429E+00 
C  -2.11314631E+00 -5.43302983E-01 -5.77169710E-01 
C  -2.79740447E+00 -8.32913489E-01 -1.93267837E+00 
H  -2.57774178E+00 -3.69592029E-02 -2.66759687E+00 
H  -2.46686202E+00 -1.79387878E+00 -2.36831539E+00 
H  -3.89408153E+00 -8.81092883E-01 -1.76212456E+00 
C  -5.67351314E-01 -4.44448955E-01 -6.62735189E-01 
C  +1.25639212E+00 +9.88674108E-01 +6.14536675E-02 
C  +1.82251713E+00 +1.78785042E+00 -9.74059440E-01 
C  +1.04907352E+00 +2.37132237E+00 -2.13955862E+00 
H  +1.44494293E+00 +1.91434050E+00 -3.07333604E+00 
H  -1.05758663E-02 +2.05914531E+00 -2.10254192E+00 
C  +3.20601427E+00 +2.05660782E+00 -9.20547400E-01 
H  +3.66043459E+00 +2.65226622E+00 -1.72893693E+00 
C  +4.00089093E+00 +1.58157047E+00 +1.23567835E-01 
C  +3.41962574E+00 +8.33309308E-01 +1.15282451E+00 
H  +4.04978564E+00 +4.76528412E-01 +1.98085957E+00 
C  +2.04602711E+00 +5.23506468E-01 +1.15959688E+00 
C  +1.47830090E+00 -2.48193846E-01 +2.33565132E+00 
H  +1.11391268E+00 +4.88582393E-01 +3.08723178E+00 
H  +5.89915118E-01 -8.19872367E-01 +2.00568438E+00 
H  +5.08142092E+00 +1.80053518E+00 +1.42769252E-01 
C  +2.45368943E+00 -1.20129583E+00 +3.03322199E+00 
H  +2.89850757E+00 -1.92096539E+00 +2.31677721E+00 
H  +1.91286043E+00 -1.78774432E+00 +3.80445421E+00 
H  +3.27698682E+00 -6.66781220E-01 +3.55165765E+00 
C  +1.15963681E+00 +3.90002895E+00 -2.24636175E+00 
H  +2.20962896E+00 +4.22969891E+00 -2.39016345E+00 
H  +7.73796737E-01 +4.41166400E+00 -1.34069502E+00 
H  +5.78088833E-01 +4.26620508E+00 -3.11844805E+00 
C  -2.53754874E+00 -1.68374692E+00 +3.83554480E-01 
C  -3.49949572E+00 -3.85133409E+00 +1.95739980E+00 
C  -2.30891275E+00 -3.02441925E+00 +2.41464530E-03 
C  -3.24983235E+00 -1.45746411E+00 +1.57842084E+00 
C  -3.72873180E+00 -2.52743732E+00 +2.35525464E+00 
C  -2.78497013E+00 -4.09281779E+00 +7.73199291E-01 
H  -1.75377290E+00 -3.23704503E+00 -9.23043502E-01 
H  -3.47180753E+00 -4.34558450E-01 +1.91322161E+00 
H  -4.29240236E+00 -2.31451049E+00 +3.27860867E+00 
H  -2.59179953E+00 -5.12696032E+00 +4.43693468E-01 
H  -3.87890127E+00 -4.69064974E+00 +2.56301926E+00 
H  +6.49116189E-01 -3.13753683E+00 -3.68631169E+00 
H  +7.24521581E-01 -4.25552480E+00 -2.19135640E+00 
H  +3.59080789E+00 -1.00839051E+00 -2.43218094E+00 
H  +2.35470438E+00 -1.18872802E+00 -3.82889428E+00 
H  +3.24581100E+00 -3.58187400E+00 -2.06855343E+00 
65
M33
C  +1.05357395E+00 -3.48786576E+00 -2.30728294E+00 
C  +2.41887048E+00 -2.92470325E+00 -2.38170997E+00 
H  +2.18059980E+00 -1.66716774E+00 -2.73634749E+00 
C  +2.92307461E+00 -2.52524476E+00 -1.06893322E+00 
Ru +1.00739831E+00 -1.58340529E+00 -1.45639742E+00 
Cl +2.91223491E-01 -6.87897867E-01 -3.59607221E+00 
Cl +5.64985654E-01 -2.65926768E+00 +6.83128657E-01 
N  -1.21944122E-01 +6.69433890E-01 +2.15829808E-02 
C  -1.24173321E+00 +1.48173531E+00 +6.78631514E-01 
C  -1.06317387E+00 +2.98418614E+00 +4.60001295E-01 
H  -1.14316074E+00 +3.26736402E+00 -6.05350164E-01 
H  -1.86866728E+00 +3.51405342E+00 +1.01009963E+00 
H  -9.34584100E-02 +3.34466683E+00 +8.61185052E-01 
C  -1.28736374E+00 +1.20220883E+00 +2.18781122E+00 
H  -1.28385521E+00 +1.19972656E-01 +2.41756522E+00 
H  -4.35874866E-01 +1.67823304E+00 +2.71158101E+00 
H  -2.21956061E+00 +1.64482174E+00 +2.59702459E+00 
C  -2.45172061E+00 +9.10964593E-01 -8.22116978E-02 
H  -3.37902438E+00 +9.15540277E-01 +5.40463148E-01 
H  -2.65236305E+00 +1.56699153E+00 -9.67884804E-01 
C  -2.06504322E+00 -5.00987440E-01 -6.12205052E-01 
C  -2.60848045E+00 -6.50389617E-01 -2.05437211E+00 
H  -2.25352863E+00 +1.76156137E-01 -2.69896505E+00 
H  -2.29547976E+00 -1.59860691E+00 -2.52730214E+00 
H  -3.71801175E+00 -6.22145810E-01 -2.01044409E+00 
C  -5.13782611E-01 -4.33274448E-01 -6.08646219E-01 
C  +1.28206808E+00 +1.08159267E+00 -1.64341300E-03 
C  +1.72860171E+00 +1.84443028E+00 -1.12016281E+00 
C  +8.33545422E-01 +2.33490936E+00 -2.24093562E+00 
H  +1.16183394E+00 +1.84516419E+00 -3.18355021E+00 
H  -2.07221615E-01 +1.99051419E+00 -2.09078255E+00 
C  +3.09564886E+00 +2.18529252E+00 -1.18347008E+00 
H  +3.45916588E+00 +2.75500611E+00 -2.05422487E+00 
C  +3.98581418E+00 +1.81657680E+00 -1.73281036E-01 
C  +3.51727143E+00 +1.10896830E+00 +9.39545253E-01 
H  +4.22036848E+00 +8.39069805E-01 +1.74188084E+00 
C  +2.16643677E+00 +7.30809535E-01 +1.06272157E+00 
C  +1.71731887E+00 +5.91854280E-03 +2.31606847E+00 
H  +1.43869936E+00 +7.72779643E-01 +3.07645699E+00 
H  +8.00546026E-01 -5.69927280E-01 +2.09551510E+00 
H  +5.05136959E+00 +2.09066945E+00 -2.45420837E-01 
C  +2.75434849E+00 -9.39580068E-01 +2.93044186E+00 
H  +3.09778436E+00 -1.69066257E+00 +2.19001680E+00 
H  +2.30215996E+00 -1.48975127E+00 +3.78148626E+00 
H  +3.64416687E+00 -4.06166359E-01 +3.32517993E+00 
C  +8.66347577E-01 +3.85966010E+00 -2.42944703E+00 
H  +1.88211393E+00 +4.22154912E+00 -2.69167093E+00 
H  +5.49313303E-01 +4.40163736E+00 -1.51440685E+00 
H  +1.87526924E-01 +4.15866502E+00 -3.25564160E+00 
C  -2.61506352E+00 -1.68693071E+00 +2.17030137E-01 
C  -3.72290185E+00 -3.90923196E+00 +1.61191891E+00 
C  -2.49638394E+00 -3.00202705E+00 -2.84913485E-01 
C  -3.30342783E+00 -1.51611910E+00 +1.43416195E+00 
C  -3.84901719E+00 -2.61241324E+00 +2.12548370E+00 
C  -3.04024031E+00 -4.09611827E+00 +3.99018281E-01 
H  -1.95072472E+00 -3.17830358E+00 -1.22411920E+00 
H  -3.43824561E+00 -5.14868213E-01 +1.86604220E+00 
H  -4.38334281E+00 -2.44058935E+00 +3.07450048E+00 
H  -2.92566541E+00 -5.10897094E+00 -2.12331736E-02 
H  -4.15276339E+00 -4.76949585E+00 +2.15065581E+00 
H  +3.05051786E+00 -2.96577647E+00 -3.30059710E+00 
H  +2.81802232E+00 -3.21569747E+00 -2.19096756E-01 
H  +3.80262401E+00 -1.85324764E+00 -1.04593331E+00 
H  +5.18867198E-01 -3.61366955E+00 -3.26788186E+00 
H  +8.61294025E-01 -4.27392791E+00 -1.55393253E+00 
65
M34
C  -2.06333531E+00 +2.05522176E+00 -3.76388347E+00 
H  -2.22270555E+00 +8.31235045E-01 -3.22099484E+00 
N  +3.82713112E-01 +2.87789138E-01 +5.30963110E-01 
C  +3.80296776E-01 +5.28681616E-02 +2.05653225E+00 
C  +1.41259782E+00 +9.45223340E-01 +2.74899937E+00 
H  +1.21676360E+00 +2.02048860E+00 +2.57789415E+00 
H  +1.34983576E+00 +7.58555450E-01 +3.84172506E+00 
H  +2.44616132E+00 +7.05394429E-01 +2.42684273E+00 
C  +6.85161036E-01 -1.40615452E+00 +2.41750086E+00 
H  -1.29196763E-02 -2.12043027E+00 +1.94837022E+00 
H  +1.72273354E+00 -1.67557711E+00 +2.13506937E+00 
H  +6.03408703E-01 -1.51329359E+00 +3.51884444E+00 
C  -1.05849039E+00 +4.85691271E-01 +2.38805060E+00 
H  -1.46326019E+00 -4.78907461E-02 +3.28296692E+00 
H  -1.06168679E+00 +1.58263297E+00 +2.62123311E+00 
C  -1.89779904E+00 +2.91343503E-01 +1.10593618E+00 
C  -3.10619086E+00 +1.25179106E+00 +1.09916370E+00 
H  -2.78598303E+00 +2.30227279E+00 +1.22818187E+00 
H  -3.67728358E+00 +1.18066701E+00 +1.50781451E-01 
H  -3.78819058E+00 +9.67993630E-01 +1.92844638E+00 
C  -8.11691657E-01 +5.58328499E-01 +1.70545354E-02 
C  +1.61307015E+00 +1.57224732E-01 -2.53112852E-01 
C  +2.44197202E+00 +1.29075122E+00 -4.64450628E-01 
C  +2.13781114E+00 +2.68457685E+00 +4.67318314E-02 
H  +1.92813996E+00 +3.33031883E+00 -8.36994615E-01 
H  +1.19710666E+00 +2.69007626E+00 +6.23301268E-01 
C  +3.61695704E+00 +1.12359628E+00 -1.22622654E+00 
H  +4.25477268E+00 +2.00212612E+00 -1.41512155E+00 
C  +3.97768439E+00 -1.19700905E-01 -1.74584403E+00 
C  +3.15445914E+00 -1.22709217E+00 -1.51896635E+00 
H  +3.43815755E+00 -2.20348205E+00 -1.93941425E+00 
C  +1.95954551E+00 -1.12568902E+00 -7.81162524E-01 
C  +1.12706500E+00 -2.38213013E+00 -5.82028869E-01 
H  +1.44989213E+00 -2.87397199E+00 +3.62196128E-01 
H  +4.90066834E+00 -2.28669863E-01 -2.33886123E+00 
C  -6.45486002E-01 +2.32310011E+00 -3.50558434E+00 
H  -3.55429491E-01 +3.34496446E+00 -3.20046478E+00 
H  -2.43291960E+00 +1.56559448E+00 -4.69442517E+00 
C  -2.93001569E+00 +2.61033823E+00 -2.73471688E+00 
H  -3.97911118E+00 +2.25993355E+00 -2.69773717E+00 
H  -2.74665427E+00 +3.63267484E+00 -2.37146793E+00 
H  +9.52066618E-02 +1.77400778E+00 -4.11550638E+00 
Ru -1.42728504E+00 +1.29454247E+00 -1.84251676E+00 
Cl -1.11812255E+00 +3.29954622E+00 -4.88307854E-01 
Cl -6.08076358E-01 -7.24321346E-01 -2.83787522E+00 
C  +1.22066054E+00 -3.42207140E+00 -1.70411992E+00 
H  +9.96715252E-01 -2.97739266E+00 -2.69459721E+00 
H  +4.85375342E-01 -4.23319646E+00 -1.52147614E+00 
H  +2.22136548E+00 -3.89946701E+00 -1.75844356E+00 
H  +6.56976804E-02 -2.10139871E+00 -4.33614013E-01 
C  +3.27428493E+00 +3.31351402E+00 +8.65847891E-01 
H  +2.98703009E+00 +4.33215171E+00 +1.20158898E+00 
H  +4.20987927E+00 +3.41480083E+00 +2.77212078E-01 
H  +3.51369147E+00 +2.71337127E+00 +1.76808638E+00 
C  -2.48527321E+00 -1.13124705E+00 +9.09386809E-01 
C  -3.82820844E+00 -3.61457707E+00 +5.52172755E-01 
C  -2.99709835E+00 -1.51403540E+00 -3.49881470E-01 
C  -2.66350416E+00 -2.02392732E+00 +1.98637378E+00 
C  -3.33100078E+00 -3.24824602E+00 +1.81178474E+00 
C  -3.65416580E+00 -2.73959213E+00 -5.30766319E-01 
H  -2.87961562E+00 -8.30505601E-01 -1.20877418E+00 
H  -2.30175662E+00 -1.76305582E+00 +2.99172251E+00 
H  -3.46366884E+00 -3.91944556E+00 +2.67639914E+00 
H  -4.03719015E+00 -3.00786406E+00 -1.52941580E+00 
H  -4.35052330E+00 -4.57563191E+00 +4.15365268E-01 
65
M35
C  -3.79715417E+00 +1.73145783E-01 -2.72356699E+00 
H  -3.90691365E+00 -3.37213659E-01 -1.56393839E+00 
N  +1.57523751E-01 +5.09312230E-03 +7.12478942E-01 
C  +9.74561306E-01 -9.72284061E-01 +1.57865537E+00 
C  +9.68735721E-01 -5.45853141E-01 +3.04740834E+00 
H  -5.27268135E-02 -5.18828827E-01 +3.47011496E+00 
H  +1.55298517E+00 -1.29194893E+00 +3.62578057E+00 
H  +1.44876866E+00 +4.43173402E-01 +3.19363526E+00 
C  +2.42951579E+00 -1.09498721E+00 +1.10171892E+00 
H  +2.50944120E+00 -1.32110497E+00 +2.26208466E-02 
H  +3.00382292E+00 -1.74949869E-01 +1.32252447E+00 
H  +2.90639199E+00 -1.92495948E+00 +1.66334727E+00 
C  +1.69657329E-01 -2.25719653E+00 +1.34235094E+00 
H  +8.01637132E-01 -3.17173513E+00 +1.46115914E+00 
H  -6.66887410E-01 -2.31380589E+00 +2.08846330E+00 
C  -4.49191430E-01 -2.12272368E+00 -7.10145122E-02 
C  -1.71777955E+00 -2.98929241E+00 -1.88855687E-01 
H  -2.47645059E+00 -2.70212763E+00 +5.62646881E-01 
H  -2.17348294E+00 -2.90197857E+00 -1.19507675E+00 
H  -1.44110047E+00 -4.05237727E+00 -3.06773479E-02 
C  -6.93425022E-01 -5.81509863E-01 -1.34825868E-01 
C  +2.51295018E-01 +1.44558324E+00 +9.26016970E-01 
C  -6.87095518E-01 +2.07087687E+00 +1.79147223E+00 
C  -1.80976767E+00 +1.34103247E+00 +2.50420251E+00 
H  -2.77504402E+00 +1.66730954E+00 +2.05585365E+00 
H  -1.75812007E+00 +2.54666323E-01 +2.30324555E+00 
C  -5.78637606E-01 +3.46253274E+00 +1.99386195E+00 
H  -1.31192113E+00 +3.96293664E+00 +2.64685078E+00 
C  +4.31532715E-01 +4.20943341E+00 +1.38592105E+00 
C  +1.35132539E+00 +3.57239298E+00 +5.45950557E-01 
H  +2.13792494E+00 +4.16860185E+00 +5.90511220E-02 
C  +1.28606858E+00 +2.18975887E+00 +2.88391743E-01 
C  +2.30532815E+00 +1.57255476E+00 -6.54394118E-01 
H  +3.20989591E+00 +1.29202463E+00 -6.75985924E-02 
H  +5.01093443E-01 +5.29581989E+00 +1.56014383E+00 
C  -2.60991533E+00 -6.10714455E-01 -3.14937724E+00 
H  -1.94380785E+00 -1.77164171E-01 -3.91592150E+00 
H  -4.84210198E+00 -2.10025771E-01 -2.84687886E+00 
C  -3.52844782E+00 +1.55030217E+00 -2.33676088E+00 
H  -4.31548968E+00 +2.06694724E+00 -1.75521755E+00 
H  -2.87434346E+00 +2.18587990E+00 -2.95242165E+00 
H  -2.75724294E+00 -1.70540329E+00 -3.22475279E+00 
Ru -2.23810740E+00 +1.55643710E-01 -1.23787544E+00 
Cl -3.85959359E+00 -5.01238543E-01 +4.90651844E-01 
Cl -5.38053497E-01 +1.41116673E+00 -2.39500445E+00 
C  +2.75010616E+00 +2.47108706E+00 -1.81413853E+00 
H  +1.88120181E+00 +2.83911343E+00 -2.39663585E+00 
H  +3.40686132E+00 +1.89879426E+00 -2.50203877E+00 
H  +3.33283855E+00 +3.35134951E+00 -1.47102691E+00 
H  +1.89730420E+00 +6.27714818E-01 -1.06113320E+00 
C  +5.19020272E-01 -2.59183016E+00 -1.18300278E+00 
C  +2.19202277E+00 -3.62847667E+00 -3.23322203E+00 
C  +1.10500636E+00 -3.87259247E+00 -1.06960718E+00 
C  +7.83753387E-01 -1.84312638E+00 -2.34626274E+00 
C  +1.61541449E+00 -2.35711636E+00 -3.35716916E+00 
C  +1.93126328E+00 -4.38622878E+00 -2.07964413E+00 
H  +9.09634638E-01 -4.49210597E+00 -1.79134496E-01 
H  +3.43307899E-01 -8.44042700E-01 -2.46904598E+00 
H  +1.80959397E+00 -1.74619560E+00 -4.25471711E+00 
H  +2.37275722E+00 -5.39002174E+00 -1.96356721E+00 
H  +2.84134268E+00 -4.02909885E+00 -4.02892461E+00 
C  -1.85899362E+00 +1.59170605E+00 +4.01880392E+00 
H  -9.19659620E-01 +1.27774495E+00 +4.52063970E+00 
H  -2.69591218E+00 +1.02179411E+00 +4.47434974E+00 
H  -2.02132908E+00 +2.66234858E+00 +4.26079496E+00 
58
M36
C  +6.21620554E-01 -3.45498119E+00 -2.30100612E+00 
H  +3.66632098E-01 -3.14595652E+00 -3.33099719E+00 
C  +2.00765779E+00 -3.24850239E+00 -1.83945708E+00 
H  +2.66539791E+00 -4.07532652E+00 -1.48211702E+00 
C  +2.48122987E+00 -1.89157849E+00 -2.11466178E+00 
H  +3.38957890E+00 -1.55357472E+00 -1.57969925E+00 
H  +2.32121996E+00 -1.46061989E+00 -3.11458577E+00 
H  +1.82525378E+00 -2.98153945E+00 -5.44425373E-01 
H  +1.06815091E-01 -4.36432269E+00 -1.93724270E+00 
Ru +6.23421534E-01 -1.81429556E+00 -1.00581875E+00 
Cl +2.68999465E-02 -4.58788246E-01 -2.93871855E+00 
Cl -4.35558823E-02 -3.26737576E+00 +8.09403395E-01 
N  -4.35701520E-01 +5.88410805E-01 +3.85551930E-01 
C  -1.59323494E+00 +1.43509552E+00 +9.46994682E-01 
C  -1.40227571E+00 +2.93220377E+00 +6.95383438E-01 
H  -1.42302765E+00 +3.18648440E+00 -3.79368821E-01 
H  -2.24190847E+00 +3.46892389E+00 +1.18466888E+00 
H  -4.60788690E-01 +3.31148239E+00 +1.14335567E+00 
C  -1.71535371E+00 +1.21510119E+00 +2.46103691E+00 
H  -1.77639571E+00 +1.46190989E-01 +2.73898991E+00 
H  -8.61771941E-01 +1.67380727E+00 +2.99630077E+00 
H  -2.63871080E+00 +1.71736373E+00 +2.81711925E+00 
C  -2.76476323E+00 +8.44714972E-01 +1.44081001E-01 
H  -3.71784544E+00 +8.65307003E-01 +7.30762216E-01 
H  -2.91433250E+00 +1.45597482E+00 -7.84504215E-01 
C  -2.35472006E+00 -5.96152080E-01 -2.59081981E-01 
C  -2.94459890E+00 -9.87999391E-01 -1.62338322E+00 
H  -2.66632245E+00 -2.69708684E-01 -2.41660822E+00 
H  -2.59101163E+00 -1.99211630E+00 -1.93366883E+00 
H  -4.05206497E+00 -1.01912787E+00 -1.53772317E+00 
C  -2.85884946E+00 -1.63614694E+00 +7.72484944E-01 
H  -2.62423521E+00 -2.66520207E+00 +4.44243604E-01 
H  -2.42201248E+00 -1.50072853E+00 +1.78021111E+00 
H  -3.96158358E+00 -1.52946269E+00 +8.53112961E-01 
C  -8.16665680E-01 -5.11103995E-01 -2.60446263E-01 
C  +9.58475187E-01 +9.96614936E-01 +5.51148792E-01 
C  +1.50240980E+00 +1.90154758E+00 -4.06685006E-01 
C  +7.56537162E-01 +2.43595484E+00 -1.60352326E+00 
H  +1.35128836E+00 +2.25916951E+00 -2.52282189E+00 
H  -2.23520870E-01 +1.95996799E+00 -1.76105395E+00 
H  +6.18284446E-01 +3.53453521E+00 -1.50745268E+00 
C  +2.82885759E+00 +2.34169450E+00 -2.35324123E-01 
H  +3.25216831E+00 +3.03490643E+00 -9.81493199E-01 
C  +3.59972019E+00 +1.92359005E+00 +8.52002742E-01 
C  +3.05068282E+00 +1.03734010E+00 +1.78209118E+00 
H  +3.66285611E+00 +7.04209691E-01 +2.63510718E+00 
C  +1.73404352E+00 +5.46233979E-01 +1.66097236E+00 
C  +1.26604223E+00 -4.40165271E-01 +2.72861139E+00 
H  +2.51680645E-01 -8.03310337E-01 +2.45802684E+00 
H  +4.63318492E+00 +2.28750239E+00 +9.74836706E-01 
C  +1.21259537E+00 +2.11123518E-01 +4.12533725E+00 
H  +2.23043718E+00 +4.94569264E-01 +4.46904889E+00 
H  +8.01311592E-01 -5.06969677E-01 +4.86628677E+00 
H  +5.87617801E-01 +1.12530650E+00 +4.15263315E+00 
C  +2.19873442E+00 -1.66558870E+00 +2.78949917E+00 
H  +3.20177926E+00 -1.38645285E+00 +3.17727981E+00 
H  +2.32238504E+00 -2.13323513E+00 +1.79451953E+00 
H  +1.77666906E+00 -2.43308126E+00 +3.47113799E+00 
58
M37
C  +5.83458288E-01 -3.55421590E+00 -2.06770880E+00 
H  +8.12141844E-02 -3.56014711E+00 -3.05388995E+00 
C  +2.00200403E+00 -3.14193663E+00 -2.05033901E+00 
H  +1.91848298E+00 -1.83646849E+00 -2.31437528E+00 
C  +2.48251266E+00 -2.88927888E+00 -6.94999938E-01 
H  +2.25410194E+00 -3.61611966E+00 +9.91298864E-02 
H  +3.43211151E+00 -2.33106246E+00 -5.86871741E-01 
H  +2.66653148E+00 -3.18148546E+00 -2.94558547E+00 
H  +2.73205539E-01 -4.36058794E+00 -1.37754579E+00 
Ru +6.96985416E-01 -1.71567013E+00 -1.09875563E+00 
Cl +2.33197530E-01 -5.86375102E-01 -3.18944120E+00 
Cl +2.57282334E-02 -2.84792631E+00 +9.53268305E-01 
N  -4.25727787E-01 +5.77321912E-01 +4.24307704E-01 
C  -1.59603655E+00 +1.37057371E+00 +1.02894472E+00 
C  -1.39193473E+00 +2.88127678E+00 +9.13369164E-01 
H  -1.35355678E+00 +3.22481490E+00 -1.36167084E-01 
H  -2.25359669E+00 +3.38357266E+00 +1.40079492E+00 
H  -4.72936534E-01 +3.21457036E+00 +1.43846548E+00 
C  -1.77155317E+00 +1.00254266E+00 +2.51027921E+00 
H  -1.82347769E+00 -9.19611460E-02 +2.66987303E+00 
H  -9.54034882E-01 +1.41325487E+00 +3.13078570E+00 
H  -2.72097400E+00 +1.44923571E+00 +2.87219979E+00 
C  -2.74693108E+00 +8.48570298E-01 +1.51390524E-01 
H  -3.71215383E+00 +8.16500825E-01 +7.17473698E-01 
H  -2.88223281E+00 +1.53862732E+00 -7.22545417E-01 
C  -2.32374867E+00 -5.55285523E-01 -3.63422571E-01 
C  -2.79970059E+00 -7.70279842E-01 -1.81204317E+00 
H  -2.41059125E+00 +4.91682280E-03 -2.49885691E+00 
H  -2.47639408E+00 -1.75835720E+00 -2.19655356E+00 
H  -3.91024978E+00 -7.34062747E-01 -1.82710559E+00 
C  -2.93324660E+00 -1.68861229E+00 +4.92982660E-01 
H  -2.62408005E+00 -2.68085943E+00 +1.14007913E-01 
H  -2.63801164E+00 -1.63119950E+00 +1.55739799E+00 
H  -4.03976814E+00 -1.61094466E+00 +4.27974637E-01 
C  -7.86717181E-01 -4.96326435E-01 -2.71526458E-01 
C  +9.59716875E-01 +1.04069782E+00 +4.89895135E-01 
C  +1.39933858E+00 +1.88851081E+00 -5.68272781E-01 
C  +5.25854386E-01 +2.35938770E+00 -1.70424169E+00 
H  +1.03206010E+00 +2.17423884E+00 -2.67254187E+00 
H  -4.53020783E-01 +1.85544182E+00 -1.75045193E+00 
H  +3.58509568E-01 +3.45554898E+00 -1.62295017E+00 
C  +2.72956750E+00 +2.34992320E+00 -5.46667264E-01 
H  +3.07386333E+00 +3.00012472E+00 -1.36834860E+00 
C  +3.60185762E+00 +2.00301926E+00 +4.87736153E-01 
C  +3.14659072E+00 +1.18653146E+00 +1.52735837E+00 
H  +3.83441719E+00 +9.21603346E-01 +2.34594182E+00 
C  +1.82823877E+00 +6.86817525E-01 +1.56239579E+00 
C  +1.43220191E+00 -1.72333003E-01 +2.75888098E+00 
H  +4.18291763E-01 -5.82388440E-01 +2.57373588E+00 
H  +4.63970255E+00 +2.37507588E+00 +4.88389638E-01 
C  +1.41360633E+00 +6.66419278E-01 +4.05220013E+00 
H  +2.43985374E+00 +9.93409175E-01 +4.32611082E+00 
H  +1.01797105E+00 +6.45442043E-02 +4.89783837E+00 
H  +7.93016036E-01 +1.58147380E+00 +3.96163769E+00 
C  +2.38301620E+00 -1.36799762E+00 +2.94528294E+00 
H  +3.40633441E+00 -1.03457326E+00 +3.22120786E+00 
H  +2.44267009E+00 -1.98375528E+00 +2.02926383E+00 
H  +2.01449078E+00 -2.01857922E+00 +3.76627815E+00 
58
M38
C  +7.56075212E-02 +5.78374599E-01 -2.45527660E-01 
H  -1.63455064E-01 -3.25248906E-01 +7.36638072E-01 
N  +3.09941335E+00 -4.91898538E-02 +4.00856599E+00 
C  +3.10100196E+00 -5.24924039E-01 +5.47716395E+00 
C  +4.32175893E+00 -5.01229647E-02 +6.26290024E+00 
H  +4.37169362E+00 +1.05073714E+00 +6.34735587E+00 
H  +4.24834981E+00 -4.62534170E-01 +7.29096048E+00 
H  +5.26821137E+00 -4.22562531E-01 +5.82067219E+00 
C  +3.05518389E+00 -2.06200131E+00 +5.49605552E+00 
H  +2.24258335E+00 -2.46375768E+00 +4.85949297E+00 
H  +4.01384670E+00 -2.50116626E+00 +5.16146414E+00 
H  +2.88017034E+00 -2.39820400E+00 +6.53937776E+00 
C  +1.78567939E+00 +9.97846574E-02 +5.96426750E+00 
H  +1.30712142E+00 -5.24063591E-01 +6.76126463E+00 
H  +1.99706914E+00 +1.11227975E+00 +6.39774280E+00 
C  +8.71613430E-01 +2.45633449E-01 +4.71658608E+00 
C  +1.67740332E-01 +1.62085047E+00 +4.72217053E+00 
H  +8.94300834E-01 +2.45629024E+00 +4.67259407E+00 
H  -5.21653017E-01 +1.72336480E+00 +3.85871382E+00 
H  -4.23502861E-01 +1.71969013E+00 +5.65840862E+00 
C  -2.06830835E-01 -8.56234858E-01 +4.65869887E+00 
H  -8.37239656E-01 -7.56006715E-01 +3.75254765E+00 
H  +2.24938239E-01 -1.87512954E+00 +4.65230548E+00 
H  -8.60683492E-01 -7.56774239E-01 +5.55118076E+00 
C  +1.88297313E+00 +2.07647229E-01 +3.54185147E+00 
C  +4.35405359E+00 +1.95766762E-01 +3.30356484E+00 
C  +4.92998894E+00 +1.48798579E+00 +3.46623384E+00 
C  +4.32264059E+00 +2.60198187E+00 +4.28432705E+00 
H  +4.26744594E+00 +3.52799033E+00 +3.67772793E+00 
H  +3.30269499E+00 +2.38223473E+00 +4.64081442E+00 
H  +4.96515047E+00 +2.82526599E+00 +5.16438693E+00 
C  +6.16387335E+00 +1.75199613E+00 +2.84320965E+00 
H  +6.60825933E+00 +2.75464860E+00 +2.96039755E+00 
C  +6.81879439E+00 +7.78556083E-01 +2.08428370E+00 
C  +6.24140998E+00 -4.85723764E-01 +1.94407406E+00 
H  +6.75892646E+00 -1.25355405E+00 +1.34716210E+00 
C  +5.00795656E+00 -8.10802095E-01 +2.54622986E+00 
C  +4.47405362E+00 -2.22212771E+00 +2.33988572E+00 
H  +3.47636002E+00 -2.29355880E+00 +2.81831310E+00 
H  +7.78363304E+00 +1.00543479E+00 +1.60150416E+00 
C  +1.53415013E+00 +4.82613298E-01 -3.79152205E-01 
H  +2.10522585E+00 +1.40104349E+00 -6.03068977E-01 
H  -6.31379936E-01 -5.18690168E-02 -8.34294700E-01 
C  -3.48401368E-01 +1.67859239E+00 +6.20394646E-01 
H  -1.39349202E+00 +1.65745429E+00 +9.83809779E-01 
H  +9.32798429E-02 +2.67654065E+00 +4.78695736E-01 
H  +1.93457455E+00 -4.50128548E-01 -8.19353815E-01 
Ru +1.06951729E+00 +4.15845259E-01 +1.67040264E+00 
Cl +2.16887718E+00 +2.56704034E+00 +1.85251972E+00 
Cl +1.01581680E+00 -2.01143520E+00 +1.70552515E+00 
C  +5.41037586E+00 -3.26598753E+00 +2.97662043E+00 
H  +6.39629179E+00 -3.28731756E+00 +2.46454543E+00 
H  +4.96987874E+00 -4.28252460E+00 +2.89394082E+00 
H  +5.60241892E+00 -3.06300278E+00 +4.05091722E+00 
C  +4.28678990E+00 -2.53272917E+00 +8.43918788E-01 
H  +5.26117010E+00 -2.55785296E+00 +3.10224276E-01 
H  +3.63858380E+00 -1.78000628E+00 +3.55212809E-01 
H  +3.80784243E+00 -3.52617454E+00 +7.16695574E-01 
58
M39
C  -3.32052915E-01 +1.51987553E-02 +2.03108577E-01 
H  -5.02210182E-01 +1.09368132E-01 +1.57422266E+00 
N  +3.42294867E+00 +2.82127900E-04 +3.79273951E+00 
C  +4.43451716E+00 -9.27679137E-01 +4.48623822E+00 
C  +4.69979566E+00 -5.11764093E-01 +5.93318400E+00 
H  +3.78834328E+00 -5.55631690E-01 +6.55802041E+00 
H  +5.44088763E+00 -1.21456768E+00 +6.36806130E+00 
H  +5.13003707E+00 +5.09024804E-01 +5.99626007E+00 
C  +5.76408208E+00 -9.43916760E-01 +3.71301485E+00 
H  +5.61494407E+00 -1.10986474E+00 +2.62824858E+00 
H  +6.33276989E+00 -7.06133020E-03 +3.85004146E+00 
H  +6.38883352E+00 -1.77290678E+00 +4.10622086E+00 
C  +3.68929272E+00 -2.27039461E+00 +4.37038095E+00 
H  +4.40173964E+00 -3.12816543E+00 +4.27205438E+00 
H  +3.08067706E+00 -2.43315827E+00 +5.29811657E+00 
C  +2.74229942E+00 -2.14989427E+00 +3.14686588E+00 
C  +1.39346103E+00 -2.83583518E+00 +3.43493619E+00 
H  +8.71655733E-01 -2.37373353E+00 +4.29683832E+00 
H  +7.17096283E-01 -2.78215498E+00 +2.56079133E+00 
H  +1.57657694E+00 -3.90627083E+00 +3.67236952E+00 
C  +3.34987886E+00 -2.76706642E+00 +1.86904004E+00 
H  +2.67726617E+00 -2.62838708E+00 +1.00224049E+00 
H  +4.32772450E+00 -2.32113605E+00 +1.60434963E+00 
H  +3.49518866E+00 -3.85652866E+00 +2.03159434E+00 
C  +2.55337495E+00 -6.30863110E-01 +3.00013969E+00 
C  +3.26882646E+00 +1.40578767E+00 +4.16096670E+00 
C  +2.29540546E+00 +1.68944945E+00 +5.16442499E+00 
C  +1.51068566E+00 +6.39846147E-01 +5.91367175E+00 
H  +1.51711553E+00 -3.51405346E-01 +5.43116448E+00 
H  +1.91951270E+00 +5.28237282E-01 +6.94269811E+00 
H  +4.53794923E-01 +9.53903392E-01 +6.01719506E+00 
C  +2.08114538E+00 +3.03162776E+00 +5.53242508E+00 
H  +1.31660492E+00 +3.25207507E+00 +6.29610055E+00 
C  +2.82366940E+00 +4.06820134E+00 +4.96194564E+00 
C  +3.80177774E+00 +3.76714769E+00 +4.01034261E+00 
H  +4.39528854E+00 +4.58467106E+00 +3.57147641E+00 
C  +4.05196080E+00 +2.44578493E+00 +3.58610726E+00 
C  +5.17282998E+00 +2.23534095E+00 +2.57363199E+00 
H  +5.12658037E+00 +1.18448278E+00 +2.22113159E+00 
H  +2.64471775E+00 +5.11337130E+00 +5.26350752E+00 
C  +5.68731488E-01 -1.15277997E+00 +2.56445850E-01 
H  +1.32325077E+00 -1.26273551E+00 -5.43884353E-01 
H  -1.44076965E+00 -1.00670695E-01 +3.09512803E-01 
C  +2.57884481E-01 +1.30501203E+00 -1.82139163E-02 
H  -3.68176456E-01 +2.19570240E+00 +1.74092105E-01 
H  +1.09242977E+00 +1.42649284E+00 -7.25249385E-01 
H  +1.06132216E-01 -2.10334274E+00 +5.85554687E-01 
Ru +1.19302429E+00 +2.06479958E-01 +1.71228758E+00 
Cl -5.79520718E-01 +1.95857302E-01 +3.42501574E+00 
Cl +3.17416290E+00 +4.20828634E-01 +3.59875298E-01 
C  +5.02166883E+00 +3.13996734E+00 +1.33714549E+00 
H  +5.14607640E+00 +4.21315263E+00 +1.59555404E+00 
H  +4.03639519E+00 +2.99968844E+00 +8.53012174E-01 
H  +5.80463177E+00 +2.88924667E+00 +5.90353933E-01 
C  +6.54312894E+00 +2.49734688E+00 +3.22987538E+00 
H  +6.68980094E+00 +1.91522717E+00 +4.16322117E+00 
H  +6.65413603E+00 +3.57100979E+00 +3.49496653E+00 
H  +7.36580329E+00 +2.23830017E+00 +2.52957735E+00 
61
M40
Ru -2.84451581E+00 -2.51123754E-01 -6.73785996E-01 
Cl -1.73758539E+00 +1.81090383E+00 -1.52215489E-01 
Cl -3.46510920E+00 -2.22390573E+00 -1.87362375E+00 
C  -2.75078207E+00 -5.14817740E-01 +1.46164400E+00 
C  -2.05951665E+00 -1.62497428E+00 +8.52080716E-01 
C  -9.59065738E-01 -1.34671310E+00 +3.11804447E-02 
H  -2.16702978E+00 +3.28192672E-01 +1.87496751E+00 
H  -2.53928805E+00 -2.63153877E+00 +8.21488220E-01 
H  -5.56045983E-01 -2.14422828E+00 -6.17603347E-01 
H  -3.14998052E-01 -4.70124003E-01 +2.18294004E-01 
H  -4.19714605E+00 -6.40243316E-01 -2.62633471E-02 
N  -5.55909524E+00 +1.09280004E+00 -1.13536598E+00 
N  -4.14378641E+00 +1.62791383E+00 -2.72870956E+00 
C  -4.28185350E+00 +9.20886285E-01 -1.57237973E+00 
C  -6.09600050E+00 +6.35632473E-01 +1.15337032E-01 
C  -6.87816807E+00 -5.44286220E-01 +1.31898542E-01 
C  -7.46680120E+00 -9.34375213E-01 +1.35074550E+00 
C  -7.29878395E+00 -1.87634436E-01 +2.53036640E+00 
C  -6.50435512E+00 +9.74829562E-01 +2.47736682E+00 
C  -5.89880801E+00 +1.41125226E+00 +1.28608084E+00 
C  -7.05124940E+00 -1.37504848E+00 -1.11238188E+00 
C  -7.96003209E+00 -6.03741598E-01 +3.82034284E+00 
C  -5.05099358E+00 +2.65489465E+00 +1.26009126E+00 
C  -3.00123287E+00 +1.64288403E+00 -3.60048461E+00 
C  -2.81806534E+00 +6.07595680E-01 -4.54831475E+00 
C  -1.68479446E+00 +6.64811812E-01 -5.38578351E+00 
C  -7.72582784E-01 +1.73020754E+00 -5.33576965E+00 
C  -1.03336690E+00 +2.78470619E+00 -4.43778912E+00 
C  -2.14215743E+00 +2.77389833E+00 -3.57651801E+00 
C  -3.83235650E+00 -4.86841386E-01 -4.75924432E+00 
C  +4.49477344E-01 +1.75721813E+00 -6.21858001E+00 
C  -2.43768263E+00 +3.96567606E+00 -2.70504939E+00 
H  -8.07765072E+00 -1.85321281E+00 +1.37382438E+00 
H  -6.35529971E+00 +1.57112686E+00 +3.39443533E+00 
H  -6.07743628E+00 -1.78492396E+00 -1.45629106E+00 
H  -7.46157542E+00 -7.77422300E-01 -1.95434919E+00 
H  -7.74095649E+00 -2.22218676E+00 -9.27354450E-01 
H  -7.23336949E+00 -6.24401306E-01 +4.66020979E+00 
H  -8.75979677E+00 +1.13521372E-01 +4.10894905E+00 
H  -8.42199835E+00 -1.60778367E+00 +3.73836768E+00 
H  -4.00313016E+00 +2.42543169E+00 +9.72691945E-01 
H  -5.04304803E+00 +3.14577626E+00 +2.25335774E+00 
H  -5.42591806E+00 +3.39384141E+00 +5.19781114E-01 
H  -1.52608206E+00 -1.49502640E-01 -6.11397956E+00 
H  -3.52421978E-01 +3.65301120E+00 -4.41037576E+00 
H  -4.51175531E+00 -6.17033461E-01 -3.89952422E+00 
H  -4.44420094E+00 -2.60852171E-01 -5.66155342E+00 
H  -3.33534776E+00 -1.46122553E+00 -4.93909246E+00 
H  +3.77884426E-01 +1.01631122E+00 -7.03997713E+00 
H  +1.36660644E+00 +1.52079080E+00 -5.63451744E+00 
H  +6.06003291E-01 +2.76113917E+00 -6.66636109E+00 
H  -3.24375872E+00 +4.58914891E+00 -3.15379082E+00 
H  -2.76348233E+00 +3.66229886E+00 -1.69318329E+00 
H  -1.54247783E+00 +4.61136791E+00 -2.60518387E+00 
C  -5.42383701E+00 +2.21252898E+00 -3.19354827E+00 
H  -5.28100303E+00 +3.28224201E+00 -3.49517217E+00 
H  -5.79340020E+00 +1.63566416E+00 -4.08632755E+00 
C  -6.32930182E+00 +2.04551024E+00 -1.96698189E+00 
H  -6.47803009E+00 +3.00718063E+00 -1.40259263E+00 
H  -7.33703706E+00 +1.62301620E+00 -2.21663811E+00 
H  -3.69558905E+00 -7.21346338E-01 +1.99634972E+00 
65
M41
C  +1.50771513E+00 -3.57427642E+00 -2.85422992E+00 
C  +2.48275965E+00 -2.88259289E+00 -2.13084493E+00 
C  +2.58402776E+00 -1.44965531E+00 -2.27753668E+00 
H  +1.52271110E+00 -1.12906076E+00 -5.60545137E-01 
Ru +5.97211085E-01 -1.86092791E+00 -1.55625186E+00 
Cl -2.22477797E-02 -8.50327139E-01 -3.65587178E+00 
Cl +6.51325514E-01 -3.34707828E+00 +3.12749909E-01 
N  -1.22938759E-01 +6.21814444E-01 +4.32894970E-03 
C  -1.19478838E+00 +1.48528001E+00 +6.63568828E-01 
C  -1.01191540E+00 +2.97296024E+00 +3.46194208E-01 
H  -1.08503888E+00 +3.18068573E+00 -7.37516142E-01 
H  -1.82534347E+00 +3.53478265E+00 +8.51377011E-01 
H  -4.70484596E-02 +3.36411493E+00 +7.28128776E-01 
C  -1.16209962E+00 +1.30788717E+00 +2.18951199E+00 
H  -1.21367982E+00 +2.47299686E-01 +2.49606542E+00 
H  -2.44147616E-01 +1.75562021E+00 +2.62019740E+00 
H  -2.03055802E+00 +1.84343866E+00 +2.62680685E+00 
C  -2.45330221E+00 +9.15895927E-01 -1.19555820E-02 
H  -3.34458371E+00 +9.44600626E-01 +6.61494295E-01 
H  -2.69587737E+00 +1.55634161E+00 -8.98466597E-01 
C  -2.11998160E+00 -5.06313309E-01 -5.33643234E-01 
C  -2.79063385E+00 -6.83383424E-01 -1.91479213E+00 
H  -2.45541567E+00 +1.00551700E-01 -2.62033734E+00 
H  -2.57186803E+00 -1.66110719E+00 -2.38159163E+00 
H  -3.89030110E+00 -6.01247565E-01 -1.77989471E+00 
C  -5.55420008E-01 -4.72545028E-01 -6.34592042E-01 
C  +1.27533687E+00 +1.01807662E+00 +8.09868637E-02 
C  +1.79983175E+00 +1.84256323E+00 -9.52893013E-01 
C  +1.01880297E+00 +2.22186289E+00 -2.19574023E+00 
H  +1.44286650E+00 +1.64306399E+00 -3.04840430E+00 
H  -2.77767418E-02 +1.87202597E+00 -2.11637950E+00 
C  +3.13559905E+00 +2.27533278E+00 -8.38223010E-01 
H  +3.56236143E+00 +2.90759877E+00 -1.63349491E+00 
C  +3.92761337E+00 +1.90836365E+00 +2.54321456E-01 
C  +3.40256187E+00 +1.06856930E+00 +1.24211820E+00 
H  +4.04025529E+00 +7.60585437E-01 +2.08529865E+00 
C  +2.07685322E+00 +5.92976519E-01 +1.18024464E+00 
C  +1.59151781E+00 -3.77929706E-01 +2.24316843E+00 
H  +1.27988396E+00 +1.96533494E-01 +3.14562405E+00 
H  +6.84932919E-01 -9.02121020E-01 +1.88099911E+00 
H  +4.96791349E+00 +2.26579648E+00 +3.29199507E-01 
C  +2.63191468E+00 -1.42420867E+00 +2.66164267E+00 
H  +2.99523884E+00 -2.00227133E+00 +1.78765647E+00 
H  +2.17489587E+00 -2.14556734E+00 +3.37005333E+00 
H  +3.50891305E+00 -9.73947439E-01 +3.17134697E+00 
C  +1.05391050E+00 +3.71673269E+00 -2.54081038E+00 
H  +2.08523827E+00 +4.07739370E+00 -2.73534662E+00 
H  +6.33203862E-01 +4.33980334E+00 -1.72402123E+00 
H  +4.61250451E-01 +3.91289898E+00 -3.45868358E+00 
C  -2.60830807E+00 -1.65859823E+00 +3.77065041E-01 
C  -3.65623555E+00 -3.82396991E+00 +1.90703370E+00 
C  -2.55218639E+00 -2.98894557E+00 -9.16516292E-02 
C  -3.19999129E+00 -1.44566598E+00 +1.63940517E+00 
C  -3.71664406E+00 -2.51186263E+00 +2.39508601E+00 
C  -3.06842099E+00 -4.05640905E+00 +6.54604074E-01 
H  -2.10169179E+00 -3.20763728E+00 -1.07278669E+00 
H  -3.29017953E+00 -4.30815833E-01 +2.05033789E+00 
H  -4.17824070E+00 -2.30511810E+00 +3.37476785E+00 
H  -3.00544552E+00 -5.08032293E+00 +2.51295888E-01 
H  -4.06669891E+00 -4.66021794E+00 +2.49629725E+00 
H  +1.15761278E+00 -3.21264629E+00 -3.83577528E+00 
H  +1.27647041E+00 -4.61895898E+00 -2.58181977E+00 
H  +3.27706984E+00 -9.12551347E-01 -1.60479474E+00 
H  +2.47783718E+00 -9.95961984E-01 -3.27981895E+00 
H  +2.98230185E+00 -3.37867560E+00 -1.26593533E+00 
65
M42
C  +1.34758324E+00 -3.56988168E+00 -2.78009148E+00 
H  +9.19979222E-01 -3.77951746E+00 -3.77595610E+00 
C  +2.28006310E+00 -2.53650578E+00 -2.64569696E+00 
H  +1.32477750E+00 -4.72186855E-01 -1.54117121E+00 
C  +2.61751266E+00 -2.05752598E+00 -1.32641169E+00 
H  +2.75349484E+00 -2.78134656E+00 -5.02331157E-01 
H  +3.25195805E+00 -1.15559920E+00 -1.25111767E+00 
H  +2.54619578E+00 -1.91749620E+00 -3.53425740E+00 
H  +1.22850694E+00 -4.34057485E+00 -2.00036685E+00 
Ru +4.94111917E-01 -1.77272166E+00 -1.57609997E+00 
Cl -2.09521746E-02 -7.98066149E-01 -3.70974986E+00 
Cl +3.97701381E-01 -3.31968810E+00 +2.55122536E-01 
N  -1.76959897E-01 +7.37189761E-01 +1.27308878E-02 
C  -1.27143425E+00 +1.66984677E+00 +5.47983878E-01 
C  -1.01701385E+00 +3.13476487E+00 +1.83835344E-01 
H  -1.00080915E+00 +3.30054855E+00 -9.08544173E-01 
H  -1.85006029E+00 +3.73825613E+00 +6.00929889E-01 
H  -7.39976551E-02 +3.51651745E+00 +6.25383840E-01 
C  -1.37557453E+00 +1.56660739E+00 +2.07777144E+00 
H  -1.56705385E+00 +5.37065571E-01 +2.42759921E+00 
H  -4.57150813E-01 +1.94990926E+00 +2.56600641E+00 
H  -2.22039349E+00 +2.20321052E+00 +2.41360620E+00 
C  -2.48676466E+00 +1.09455876E+00 -1.94507158E-01 
H  -3.43609529E+00 +1.23741156E+00 +3.80566062E-01 
H  -2.59094566E+00 +1.61879132E+00 -1.18153953E+00 
C  -2.17559050E+00 -4.08978444E-01 -4.57548604E-01 
C  -2.78004262E+00 -8.52135333E-01 -1.80674668E+00 
H  -2.33680270E+00 -2.82936798E-01 -2.64404550E+00 
H  -2.60343121E+00 -1.93246781E+00 -1.99514231E+00 
H  -3.87462956E+00 -6.81215491E-01 -1.81145143E+00 
C  -6.10115262E-01 -4.08366887E-01 -5.34415933E-01 
C  +1.21969463E+00 +1.14514697E+00 +8.00568934E-02 
C  +1.76612521E+00 +1.89920068E+00 -1.00080130E+00 
C  +1.01063590E+00 +2.20967747E+00 -2.28001456E+00 
H  +1.44337239E+00 +1.58150911E+00 -3.09169167E+00 
H  -3.97950578E-02 +1.87117411E+00 -2.20001713E+00 
C  +3.10232452E+00 +2.33330280E+00 -8.93425009E-01 
H  +3.54443897E+00 +2.90457679E+00 -1.72557189E+00 
C  +3.87208185E+00 +2.05845599E+00 +2.41473386E-01 
C  +3.32138139E+00 +1.30646357E+00 +1.28319896E+00 
H  +3.93030548E+00 +1.07813756E+00 +2.17323894E+00 
C  +1.99982353E+00 +8.19441415E-01 +1.22329109E+00 
C  +1.50444330E+00 -3.76541929E-02 +2.37134400E+00 
H  +4.77468476E-01 -3.89183116E-01 +2.16479575E+00 
H  +4.90964720E+00 +2.42484707E+00 +3.09979977E-01 
C  +2.39557187E+00 -1.25271565E+00 +2.66659143E+00 
H  +3.43007416E+00 -9.56494921E-01 +2.93875278E+00 
H  +2.44437675E+00 -1.93238924E+00 +1.79293134E+00 
H  +1.98159797E+00 -1.83131985E+00 +3.51892345E+00 
H  +1.43815670E+00 +5.96280972E-01 +3.28619305E+00 
C  +1.06461437E+00 +3.68089982E+00 -2.71374932E+00 
H  +2.10166921E+00 +4.01818186E+00 -2.91912613E+00 
H  +6.42991778E-01 +4.35827578E+00 -1.94192108E+00 
H  +4.83729676E-01 +3.82509761E+00 -3.64857886E+00 
C  -2.77705238E+00 -1.27387447E+00 +6.74370446E-01 
C  -4.01859943E+00 -2.76723080E+00 +2.75975126E+00 
C  -2.02339658E+00 -1.82361680E+00 +1.72714920E+00 
C  -4.17560882E+00 -1.48351345E+00 +6.96774492E-01 
C  -4.78834245E+00 -2.21787429E+00 +1.72221934E+00 
C  -2.63240188E+00 -2.56234272E+00 +2.75606904E+00 
H  -9.32988758E-01 -1.69955761E+00 +1.73758357E+00 
H  -4.81234683E+00 -1.06140769E+00 -9.64686558E-02 
H  -5.88151609E+00 -2.36156287E+00 +1.70626413E+00 
H  -2.00622604E+00 -2.98658634E+00 +3.55826331E+00 
H  -4.49764426E+00 -3.34961522E+00 +3.56371276E+00 
65
M43
C  -2.46733849E+00 +1.01868452E+00 -3.66142211E+00 
H  -2.29434035E+00 -1.23462965E-02 -1.35621437E+00 
N  +5.52515170E-01 +1.94214390E-01 +5.58323546E-01 
C  +5.59164302E-01 -1.89913903E-02 +2.08123889E+00 
C  +1.00625934E+00 +1.25461081E+00 +2.81419774E+00 
H  +3.98621617E-01 +2.14012174E+00 +2.54771699E+00 
H  +8.95400719E-01 +1.08040646E+00 +3.90466374E+00 
H  +2.07294270E+00 +1.47980131E+00 +2.62293309E+00 
C  +1.48239783E+00 -1.16316139E+00 +2.50557360E+00 
H  +1.13405133E+00 -2.14158772E+00 +2.12713860E+00 
H  +2.52833018E+00 -9.94344607E-01 +2.17533488E+00 
H  +1.48632784E+00 -1.21352778E+00 +3.61426203E+00 
C  -9.23650796E-01 -3.46906076E-01 +2.33332130E+00 
H  -1.05059396E+00 -1.45726359E+00 +2.38644772E+00 
H  -1.27850206E+00 +7.87708986E-02 +3.30592862E+00 
C  -1.72484576E+00 +2.25014235E-01 +1.13096748E+00 
C  -2.26921329E+00 +1.63509135E+00 +1.44041020E+00 
H  -1.44695279E+00 +2.33787093E+00 +1.67172997E+00 
H  -2.82446339E+00 +2.05657043E+00 +5.81332795E-01 
H  -2.94178081E+00 +1.59241600E+00 +2.32221252E+00 
C  -6.60461230E-01 +3.62833006E-01 +1.28785332E-02 
C  +1.78840086E+00 +1.98040625E-01 -2.26934058E-01 
C  +2.51503356E+00 +1.40522241E+00 -4.24866257E-01 
C  +2.14356734E+00 +2.75897386E+00 +1.48344029E-01 
H  +1.95139796E+00 +3.44394283E+00 -7.06919322E-01 
H  +1.18398089E+00 +2.70692676E+00 +6.89521954E-01 
C  +3.67106902E+00 +1.35958556E+00 -1.23462202E+00 
H  +4.22622850E+00 +2.29504409E+00 -1.41322858E+00 
C  +4.10767024E+00 +1.71886879E-01 -1.81949273E+00 
C  +3.39353432E+00 -1.01123318E+00 -1.59689513E+00 
H  +3.74536123E+00 -1.94584491E+00 -2.05772943E+00 
C  +2.23428439E+00 -1.03608806E+00 -7.99152290E-01 
C  +1.54195006E+00 -2.36740943E+00 -5.59414058E-01 
H  +1.89994331E+00 -2.77220990E+00 +4.14026443E-01 
H  +5.00713590E+00 +1.63286224E-01 -2.45703763E+00 
C  -1.25984660E+00 +1.56631592E+00 -4.10408889E+00 
H  -1.00329314E+00 +2.62157702E+00 -3.90956991E+00 
H  -2.80520964E+00 +3.38614673E-02 -4.06150957E+00 
C  -3.07095173E+00 +1.53691675E+00 -2.45718315E+00 
H  -3.94972041E+00 +1.00136675E+00 -2.05387580E+00 
H  -3.07859011E+00 +2.62726573E+00 -2.27513447E+00 
H  -6.80067399E-01 +1.03427504E+00 -4.87847526E+00 
Ru -1.11095666E+00 +8.11812617E-01 -1.91542691E+00 
Cl -7.92506740E-01 +3.11982375E+00 -1.31383920E+00 
Cl -7.06059393E-01 -1.36476025E+00 -2.79088735E+00 
C  +1.77087121E+00 -3.44041938E+00 -1.62745268E+00 
H  +1.13231534E+00 -4.32267245E+00 -1.41463233E+00 
H  +2.82114291E+00 -3.80003512E+00 -1.64816920E+00 
H  +1.51004030E+00 -3.06959850E+00 -2.63895633E+00 
H  +4.53897190E-01 -2.19468299E+00 -4.44761801E-01 
C  +3.23701905E+00 +3.37599516E+00 +1.03347743E+00 
H  +2.90415269E+00 +4.35890328E+00 +1.42839192E+00 
H  +4.17700877E+00 +3.54809243E+00 +4.68618089E-01 
H  +3.49037652E+00 +2.73017437E+00 +1.90061552E+00 
C  -2.84562525E+00 -7.45111089E-01 +7.24918993E-01 
C  -4.86498245E+00 -2.62123762E+00 +3.12575730E-02 
C  -4.21070160E+00 -3.98218409E-01 +7.86532472E-01 
C  -2.51571533E+00 -2.05441984E+00 +3.03528359E-01 
C  -3.50842732E+00 -2.97979769E+00 -4.14486362E-02 
C  -5.20942114E+00 -1.32808616E+00 +4.48020587E-01 
H  -4.51503886E+00 +6.09215899E-01 +1.10642220E+00 
H  -1.45738694E+00 -2.35120342E+00 +2.28596673E-01 
H  -3.21903644E+00 -3.98917540E+00 -3.77097306E-01 
H  -6.26951242E+00 -1.03172167E+00 +5.12873526E-01 
H  -5.64880914E+00 -3.34852717E+00 -2.36585243E-01 
65
M44
C  -3.40706313E+00 +5.99586197E-01 -3.10643937E+00 
H  -2.31011519E+00 -1.02948828E+00 -1.51822547E+00 
N  +1.40713027E-01 +9.87706555E-02 +7.02932585E-01 
C  +7.63604864E-01 -8.22493979E-01 +1.76746016E+00 
C  +8.42785618E-01 -1.33770820E-01 +3.12892062E+00 
H  -1.55968413E-01 +1.25060075E-01 +3.52505028E+00 
H  +1.31855898E+00 -8.34206576E-01 +3.84680012E+00 
H  +1.46736432E+00 +7.82365900E-01 +3.09215798E+00 
C  +2.16755293E+00 -1.30426450E+00 +1.36474840E+00 
H  +2.20585623E+00 -1.69886021E+00 +3.32640488E-01 
H  +2.92124573E+00 -5.01828981E-01 +1.47216644E+00 
H  +2.45778667E+00 -2.12374149E+00 +2.05463666E+00 
C  -2.55235126E-01 -1.96774287E+00 +1.73763655E+00 
H  +1.97793926E-01 -2.93967087E+00 +2.05485173E+00 
H  -1.09870113E+00 -1.73137335E+00 +2.43957496E+00 
C  -8.15634245E-01 -2.00004952E+00 +2.92663521E-01 
C  -2.25671992E+00 -2.55221761E+00 +3.17002812E-01 
H  -2.93864501E+00 -1.87430798E+00 +8.65614196E-01 
H  -2.66330158E+00 -2.70078349E+00 -7.05469434E-01 
H  -2.25630986E+00 -3.54375252E+00 +8.16061201E-01 
C  -7.39730150E-01 -5.01639996E-01 -1.14634410E-01 
C  +3.94417364E-01 +1.53732637E+00 +6.81834300E-01 
C  -5.29393073E-01 +2.39570448E+00 +1.34312793E+00 
C  -1.69728494E+00 +1.92101641E+00 +2.18689018E+00 
H  -2.64059265E+00 +2.26566779E+00 +1.71024035E+00 
H  -1.76251493E+00 +8.16401001E-01 +2.18068637E+00 
C  -3.27628763E-01 +3.79024342E+00 +1.24635148E+00 
H  -1.05410371E+00 +4.46566949E+00 +1.72697847E+00 
C  +7.69902464E-01 +4.31858606E+00 +5.67361882E-01 
C  +1.70182196E+00 +3.45504874E+00 -2.10799129E-02 
H  +2.57137987E+00 +3.88003408E+00 -5.44200097E-01 
C  +1.54685504E+00 +2.05741480E+00 +2.01546804E-02 
C  +2.60667101E+00 +1.17912477E+00 -6.20119913E-01 
H  +3.34380239E+00 +8.98092532E-01 +1.66630514E-01 
H  +9.09101551E-01 +5.41018678E+00 +4.99802971E-01 
C  -2.43830926E+00 -4.26116283E-01 -3.40674670E+00 
H  -1.60701937E+00 -2.16055807E-01 -4.10407688E+00 
H  -4.42585668E+00 +3.02405585E-01 -2.76348680E+00 
C  -2.97157657E+00 +1.91641434E+00 -2.92191573E+00 
H  -3.66482956E+00 +2.64786293E+00 -2.47020463E+00 
H  -2.08681279E+00 +2.31034165E+00 -3.44944690E+00 
H  -2.79322198E+00 -1.47284339E+00 -3.42505847E+00 
Ru -1.87984639E+00 +4.49233225E-01 -1.50221881E+00 
Cl -3.79200655E+00 +5.40565570E-01 -5.48123263E-02 
Cl +9.23834347E-02 +1.03492838E+00 -2.73639031E+00 
C  +3.37580708E+00 +1.80437092E+00 -1.78744691E+00 
H  +2.68911566E+00 +2.16493151E+00 -2.58001911E+00 
H  +4.05152263E+00 +1.04825713E+00 -2.23839608E+00 
H  +4.01327302E+00 +2.65570875E+00 -1.46927629E+00 
H  +2.13833966E+00 +2.33465189E-01 -9.54715996E-01 
C  -1.65346752E+00 +2.44306309E+00 +3.63192376E+00 
H  -7.28342452E-01 +2.13358024E+00 +4.16127485E+00 
H  -2.52137526E+00 +2.05553716E+00 +4.20602786E+00 
H  -1.70078922E+00 +3.55099606E+00 +3.67240305E+00 
C  +2.16209220E-02 -2.89298921E+00 -6.46859984E-01 
C  +1.47528508E+00 -4.63869444E+00 -2.35399902E+00 
C  +5.68103614E-01 -2.42815700E+00 -1.85968070E+00 
C  +2.14902629E-01 -4.25101896E+00 -3.07790100E-01 
C  +9.31691184E-01 -5.11379316E+00 -1.14891612E+00 
C  +1.28819535E+00 -3.29365569E+00 -2.70224534E+00 
H  +4.36157941E-01 -1.37818378E+00 -2.15716938E+00 
H  -2.03963315E-01 -4.64905208E+00 +6.31262866E-01 
H  +1.06668714E+00 -6.16896991E+00 -8.58287129E-01 
H  +1.70823427E+00 -2.90142416E+00 -3.64353256E+00 
H  +2.03972516E+00 -5.31540834E+00 -3.01624337E+00 
58
M45
C  +1.07985737E+00 -3.54189736E+00 -2.68422803E+00 
H  +8.15535013E-01 -3.04125709E+00 -3.63139527E+00 
C  +2.06815325E+00 -3.02124169E+00 -1.84406781E+00 
H  +2.48223845E+00 -3.64978061E+00 -1.02023065E+00 
C  +2.28466446E+00 -1.59308364E+00 -1.82897512E+00 
H  +2.97789963E+00 -1.18062317E+00 -1.07389509E+00 
H  +2.25978326E+00 -1.03237822E+00 -2.78157642E+00 
H  +1.13432840E+00 -1.43823956E+00 -6.31571366E-02 
H  +7.49224817E-01 -4.58615801E+00 -2.54818012E+00 
Ru +2.43596041E-01 -1.91972603E+00 -1.23564816E+00 
Cl -2.44805145E-01 -6.24002036E-01 -3.20773326E+00 
Cl -8.38631328E-02 -3.67913722E+00 +3.35247520E-01 
N  -4.24281222E-01 +5.84961638E-01 +3.64303348E-01 
C  -1.54196439E+00 +1.48478927E+00 +9.09215064E-01 
C  -1.36236963E+00 +2.94467730E+00 +4.79331759E-01 
H  -1.39015507E+00 +3.06132205E+00 -6.19459024E-01 
H  -2.20475550E+00 +3.53079640E+00 +9.02834050E-01 
H  -4.20785666E-01 +3.38198664E+00 +8.70193928E-01 
C  -1.57915969E+00 +1.43737827E+00 +2.44325961E+00 
H  -1.69722126E+00 +4.12777886E-01 +2.84243473E+00 
H  -6.61398577E-01 +1.88430512E+00 +2.87435297E+00 
H  -2.44040350E+00 +2.04299317E+00 +2.79401678E+00 
C  -2.76874669E+00 +8.41153794E-01 +2.36728219E-01 
H  -3.67226677E+00 +8.83786840E-01 +8.96838493E-01 
H  -3.00268850E+00 +1.39855037E+00 -7.07988164E-01 
C  -2.37510714E+00 -6.11342736E-01 -1.18220012E-01 
C  -3.07886651E+00 -1.09198987E+00 -1.39587785E+00 
H  -2.85399911E+00 -4.41354755E-01 -2.26187315E+00 
H  -2.77606451E+00 -2.12826507E+00 -1.66015483E+00 
H  -4.17693191E+00 -1.09960839E+00 -1.22677390E+00 
C  -2.72752372E+00 -1.59006073E+00 +1.02842820E+00 
H  -2.44207145E+00 -2.62764250E+00 +7.72987805E-01 
H  -2.22596096E+00 -1.33260717E+00 +1.98203005E+00 
H  -3.82488002E+00 -1.55230604E+00 +1.19665909E+00 
C  -8.37392016E-01 -5.26121558E-01 -2.52604649E-01 
C  +9.69435865E-01 +9.64481459E-01 +5.41744207E-01 
C  +1.57262354E+00 +1.81028694E+00 -4.28904011E-01 
C  +8.94071986E-01 +2.25529139E+00 -1.69980745E+00 
H  +1.55447166E+00 +2.04659598E+00 -2.56705782E+00 
H  -6.05369522E-02 +1.73805510E+00 -1.88874893E+00 
H  +7.14159947E-01 +3.35165870E+00 -1.68752307E+00 
C  +2.89611044E+00 +2.24045819E+00 -2.09980315E-01 
H  +3.36816613E+00 +2.89525083E+00 -9.61753873E-01 
C  +3.60817304E+00 +1.85083784E+00 +9.27821062E-01 
C  +3.01193651E+00 +9.87236540E-01 +1.85226692E+00 
H  +3.58766272E+00 +6.56518531E-01 +2.73167863E+00 
C  +1.69544769E+00 +5.12152920E-01 +1.68238187E+00 
C  +1.17463200E+00 -5.09675881E-01 +2.69322008E+00 
H  +1.34833350E-01 -7.85776796E-01 +2.41230776E+00 
H  +4.63887888E+00 +2.20810142E+00 +1.08763191E+00 
C  +1.16761225E+00 +3.50181618E-02 +4.13351996E+00 
H  +2.19965412E+00 +2.46147926E-01 +4.48667422E+00 
H  +7.32121815E-01 -7.18039446E-01 +4.82388775E+00 
H  +5.81669378E-01 +9.70056087E-01 +4.23434894E+00 
C  +2.02295172E+00 -1.79596768E+00 +2.64453677E+00 
H  +3.06677677E+00 -1.59853427E+00 +2.97024073E+00 
H  +2.05051795E+00 -2.23535781E+00 +1.62857394E+00 
H  +1.59556858E+00 -2.56132640E+00 +3.32603276E+00 
58
M46
C  +1.02408517E+00 -3.69980163E+00 -2.54483807E+00 
H  +5.68847774E-01 -3.87087046E+00 -3.53585354E+00 
C  +2.00922998E+00 -2.71709487E+00 -2.40522372E+00 
H  +1.15395468E+00 -6.16846671E-01 -1.23756800E+00 
C  +2.38302476E+00 -2.29591436E+00 -1.07638528E+00 
H  +2.48545765E+00 -3.05352342E+00 -2.77758635E-01 
H  +3.06524998E+00 -1.43222137E+00 -9.77490720E-01 
H  +2.29481476E+00 -2.08940160E+00 -3.28191241E+00 
H  +8.81468441E-01 -4.47831824E+00 -1.77593236E+00 
Ru +2.77725514E-01 -1.88995593E+00 -1.29564407E+00 
Cl -2.79508602E-01 -8.45633486E-01 -3.37820656E+00 
Cl +9.03261794E-02 -3.41424684E+00 +5.50905487E-01 
N  -3.93104234E-01 +5.89668342E-01 +3.61961442E-01 
C  -1.52978229E+00 +1.49186211E+00 +8.61218384E-01 
C  -1.34416735E+00 +2.94276777E+00 +4.04532792E-01 
H  -1.34106032E+00 +3.03546914E+00 -6.97002705E-01 
H  -2.19950810E+00 +3.53573897E+00 +7.90895231E-01 
H  -4.14870632E-01 +3.39170844E+00 +8.11603983E-01 
C  -1.61290109E+00 +1.47709259E+00 +2.39383440E+00 
H  -1.72843378E+00 +4.59659687E-01 +2.81169882E+00 
H  -7.17679082E-01 +1.94878828E+00 +2.84371942E+00 
H  -2.49415653E+00 +2.07655488E+00 +2.70307624E+00 
C  -2.73422242E+00 +8.24527057E-01 +1.74233552E-01 
H  -3.65697219E+00 +8.83939391E-01 +8.05833475E-01 
H  -2.94174813E+00 +1.35165058E+00 -7.94011794E-01 
C  -2.32551645E+00 -6.36573900E-01 -1.26167045E-01 
C  -3.00875217E+00 -1.15295950E+00 -1.40208618E+00 
H  -2.78374042E+00 -5.18716961E-01 -2.27991433E+00 
H  -2.69243303E+00 -2.19120626E+00 -1.64364661E+00 
H  -4.10804791E+00 -1.17099535E+00 -1.24250718E+00 
C  -2.69942833E+00 -1.58741599E+00 +1.03660812E+00 
H  -2.44155860E+00 -2.63532917E+00 +7.95539756E-01 
H  -2.18910051E+00 -1.33096289E+00 +1.98545151E+00 
H  -3.79564281E+00 -1.51896798E+00 +1.20426551E+00 
C  -7.84200017E-01 -5.39751648E-01 -2.40030157E-01 
C  +9.92626919E-01 +1.00691054E+00 +5.13848394E-01 
C  +1.58050548E+00 +1.78747004E+00 -5.22528599E-01 
C  +8.84081449E-01 +2.14017839E+00 -1.81419366E+00 
H  +1.54931998E+00 +1.91165323E+00 -2.67260944E+00 
H  -5.45246227E-02 +1.58337372E+00 -1.97352511E+00 
H  +6.65346319E-01 +3.22872639E+00 -1.85776617E+00 
C  +2.90273212E+00 +2.24133002E+00 -3.48566693E-01 
H  +3.36345432E+00 +2.84213494E+00 -1.15069926E+00 
C  +3.62661174E+00 +1.94455373E+00 +8.09735951E-01 
C  +3.04216037E+00 +1.15320448E+00 +1.80358110E+00 
H  +3.62556352E+00 +8.97276901E-01 +2.70262179E+00 
C  +1.72894221E+00 +6.55535479E-01 +1.68058060E+00 
C  +1.21949909E+00 -2.70902509E-01 +2.78215439E+00 
H  +1.80696205E-01 -5.76668315E-01 +2.53296944E+00 
H  +4.65640163E+00 +2.31850743E+00 +9.33011550E-01 
C  +1.22138470E+00 +4.11033224E-01 +4.16349771E+00 
H  +2.25690941E+00 +6.38888977E-01 +4.49526905E+00 
H  +7.74744123E-01 -2.64742947E-01 +4.92349367E+00 
H  +6.51128729E-01 +1.36120401E+00 +4.17462043E+00 
C  +2.07328158E+00 -1.55195056E+00 +2.84466139E+00 
H  +3.11942909E+00 -1.32156384E+00 +3.13988868E+00 
H  +2.08609267E+00 -2.08130582E+00 +1.87428662E+00 
H  +1.65720407E+00 -2.25015922E+00 +3.60177540E+00 
58
M47
C  -2.93312895E+00 +2.70318654E-01 -3.48578031E+00 
H  -2.88903286E+00 +4.22427944E-01 -9.75901490E-01 
N  +1.54611213E-01 +1.99974623E-01 +7.25817812E-01 
C  +2.06752230E-01 -6.94154578E-02 +2.23974107E+00 
C  +9.22651699E-01 +1.04960055E+00 +3.00848869E+00 
H  +4.12183916E-01 +2.02606554E+00 +2.91815157E+00 
H  +9.32708649E-01 +7.71089901E-01 +4.08283751E+00 
H  +1.97676586E+00 +1.16006662E+00 +2.68435119E+00 
C  +9.28730517E-01 -1.39132426E+00 +2.51524388E+00 
H  +4.49249272E-01 -2.23611321E+00 +1.98396087E+00 
H  +2.00025640E+00 -1.34420331E+00 +2.23378830E+00 
H  +8.74573918E-01 -1.59837225E+00 +3.60473543E+00 
C  -1.29258897E+00 -1.60067619E-01 +2.57277537E+00 
H  -1.59151954E+00 -1.23831154E+00 +2.64502707E+00 
H  -1.52733402E+00 +3.26984861E-01 +3.55359310E+00 
C  -2.06063505E+00 +4.93372547E-01 +1.40294143E+00 
C  -2.31082153E+00 +2.00308974E+00 +1.63444839E+00 
H  -1.38124723E+00 +2.56044819E+00 +1.86497889E+00 
H  -2.77179089E+00 +2.46865418E+00 +7.38509968E-01 
H  -3.00807454E+00 +2.13008676E+00 +2.49003265E+00 
C  -1.07528508E+00 +3.82132151E-01 +2.18825412E-01 
C  +1.41909823E+00 +3.05033912E-01 +1.47081600E-03 
C  +2.07005967E+00 +1.57190783E+00 -2.29976511E-02 
C  +1.47069596E+00 +2.85647160E+00 +4.95432329E-01 
H  +1.60259914E+00 +3.65252507E+00 -2.64521201E-01 
H  +3.91192766E-01 +2.78050701E+00 +7.03407035E-01 
C  +3.35326164E+00 +1.65429921E+00 -5.95021789E-01 
H  +3.85514994E+00 +2.63618217E+00 -6.18350927E-01 
C  +3.98637834E+00 +5.30948240E-01 -1.13348860E+00 
C  +3.31316445E+00 -6.93049232E-01 -1.14616844E+00 
H  +3.79535426E+00 -1.57061998E+00 -1.60566694E+00 
C  +2.02328100E+00 -8.38077931E-01 -5.92741395E-01 
C  +1.34126799E+00 -2.19381225E+00 -7.55123984E-01 
H  +4.99668278E+00 +6.14898458E-01 -1.56665216E+00 
C  -1.66619638E+00 +6.93699496E-02 -4.04367484E+00 
H  -1.01968432E+00 +9.19246068E-01 -4.32119517E+00 
H  -3.65941422E+00 -5.74861365E-01 -3.43988193E+00 
C  -3.15825130E+00 +1.44435151E+00 -2.67955474E+00 
H  -4.12601372E+00 +1.52500320E+00 -2.15168501E+00 
H  -2.72345959E+00 +2.41420252E+00 -2.98330319E+00 
H  -1.41971237E+00 -9.19634992E-01 -4.46874406E+00 
Ru -1.55985247E+00 +3.18686450E-01 -1.74512677E+00 
Cl -3.31464867E-01 +2.32433704E+00 -2.17895389E+00 
Cl -2.18777156E+00 -1.99731561E+00 -1.48596892E+00 
C  +1.10018183E+00 -2.46786071E+00 -2.25271572E+00 
H  +5.12854469E-01 -3.39956108E+00 -2.38727722E+00 
H  +2.06249387E+00 -2.58032753E+00 -2.79682016E+00 
H  +5.29914127E-01 -1.64582077E+00 -2.73312892E+00 
H  +3.49231281E-01 -2.15691632E+00 -2.55931735E-01 
H  +1.98711963E+00 +3.19477276E+00 +1.41897372E+00 
C  -3.41923927E+00 -1.98022263E-01 +1.22371056E+00 
H  -3.30796738E+00 -1.25412928E+00 +9.12285345E-01 
H  -4.05861544E+00 +3.17057531E-01 +4.74467198E-01 
H  -3.96611968E+00 -1.62882423E-01 +2.19046244E+00 
C  +2.15293998E+00 -3.35134501E+00 -1.45385084E-01 
H  +2.36360811E+00 -3.20104367E+00 +9.31897976E-01 
H  +3.12687387E+00 -3.48186042E+00 -6.63690994E-01 
H  +1.59348825E+00 -4.30460030E+00 -2.54431764E-01 
58
M48
C  -1.42958998E-02 +3.19465294E-01 -1.25371637E-01 
H  +2.80776289E-01 -7.96486031E-01 +2.16902892E+00 
N  +3.03882699E+00 -2.99710680E-02 +4.08970931E+00 
C  +3.82566001E+00 -9.76103302E-01 +5.00862110E+00 
C  +4.12798467E+00 -3.60830445E-01 +6.37487763E+00 
H  +3.21582530E+00 -1.11680196E-01 +6.94926668E+00 
H  +4.70577003E+00 -1.10083934E+00 +6.96717865E+00 
H  +4.75151147E+00 +5.52053399E-01 +6.28362007E+00 
C  +5.15216965E+00 -1.36032014E+00 +4.33089837E+00 
H  +5.00272209E+00 -1.70329693E+00 +3.28850857E+00 
H  +5.86786998E+00 -5.17247156E-01 +4.32323836E+00 
H  +5.61798150E+00 -2.18697197E+00 +4.90713495E+00 
C  +2.85063381E+00 -2.16299651E+00 +5.06182867E+00 
H  +3.39228894E+00 -3.13481240E+00 +5.18388665E+00 
H  +2.16712658E+00 -2.03976976E+00 +5.94248339E+00 
C  +2.02476992E+00 -2.11594579E+00 +3.74603765E+00 
C  +5.41833114E-01 -2.42060809E+00 +4.04465496E+00 
H  +8.42971603E-02 -1.65422420E+00 +4.70361673E+00 
H  -6.04415717E-02 -2.48445094E+00 +3.11438586E+00 
H  +4.72095767E-01 -3.40405272E+00 +4.55746116E+00 
C  +2.52568507E+00 -3.12962460E+00 +2.69951475E+00 
H  +1.95831716E+00 -3.03633803E+00 +1.75295845E+00 
H  +3.59755164E+00 -2.99868232E+00 +2.45905912E+00 
H  +2.37802944E+00 -4.15667666E+00 +3.09670064E+00 
C  +2.17188591E+00 -6.51235094E-01 +3.28080173E+00 
C  +3.12245943E+00 +1.41723443E+00 +4.23391246E+00 
C  +2.17796400E+00 +2.00120901E+00 +5.12858180E+00 
C  +1.09144171E+00 +1.20900625E+00 +5.81021528E+00 
H  +2.48397210E-01 +1.05335871E+00 +5.10347024E+00 
H  +1.42032466E+00 +2.10529661E-01 +6.15170725E+00 
H  +7.02975681E-01 +1.76531507E+00 +6.68644109E+00 
C  +2.23842597E+00 +3.38776609E+00 +5.35019703E+00 
H  +1.51161808E+00 +3.84510050E+00 +6.04172173E+00 
C  +3.19389699E+00 +4.18375917E+00 +4.70730385E+00 
C  +4.10660605E+00 +3.59362461E+00 +3.83076664E+00 
H  +4.85714200E+00 +4.22326896E+00 +3.32654914E+00 
C  +4.10260688E+00 +2.20446226E+00 +3.57555410E+00 
C  +5.15305821E+00 +1.65300300E+00 +2.61913268E+00 
H  +4.94579100E+00 +5.75799083E-01 +2.45966700E+00 
H  +3.22649731E+00 +5.27001197E+00 +4.89287041E+00 
C  +4.31755806E-01 -1.03426616E+00 +9.91670727E-02 
H  +1.25183852E+00 -1.44926487E+00 -5.15031782E-01 
H  -1.05473159E+00 +6.08201853E-01 +1.54972916E-01 
C  +9.42842091E-01 +1.31376681E+00 -3.51392993E-01 
H  +6.41509706E-01 +2.37452533E+00 -2.96035115E-01 
H  +1.90084305E+00 +1.08034508E+00 -8.46871051E-01 
H  -3.25722930E-01 -1.77710472E+00 +4.08657511E-01 
Ru +1.34531359E+00 +1.84673660E-01 +1.63025588E+00 
Cl -2.26536802E-01 +1.63483603E+00 +2.67474696E+00 
Cl +3.37590867E+00 -6.23144695E-01 +5.90835786E-01 
C  +5.07792499E+00 +2.34049413E+00 +1.24389465E+00 
H  +5.34934458E+00 +3.41585548E+00 +1.30961832E+00 
H  +4.06408563E+00 +2.26331233E+00 +8.03584451E-01 
H  +5.78619624E+00 +1.85822181E+00 +5.37772901E-01 
C  +6.57017657E+00 +1.80757058E+00 +3.20364935E+00 
H  +6.66272209E+00 +1.35227111E+00 +4.21164930E+00 
H  +6.85026059E+00 +2.87870054E+00 +3.29922227E+00 
H  +7.31751698E+00 +1.32411790E+00 +2.53896412E+00 
61
M49
Ru -2.74393445E+00 +3.71117895E-02 -4.50800181E-01 
Cl -2.18787266E+00 +2.09530097E+00 +6.08405745E-01 
Cl -3.09341534E+00 -1.86929151E+00 -1.91590178E+00 
C  -3.35984654E+00 -1.33403867E+00 +1.00538924E+00 
C  -2.04957186E+00 -8.60780019E-01 +1.38223662E+00 
C  -9.91581968E-01 -1.12298700E+00 +4.85299270E-01 
H  -4.22168436E+00 -9.17265321E-01 +1.56140262E+00 
H  -1.91776396E+00 -1.28834806E-01 +2.21323274E+00 
H  -1.32539202E+00 -2.74763272E-01 -1.05550195E+00 
H  -1.88043561E-02 -6.26677070E-01 +6.55779572E-01 
H  -9.68550001E-01 -2.06436104E+00 -9.30410490E-02 
N  -5.48376586E+00 +1.28866612E+00 -1.05571641E+00 
N  -4.17058287E+00 +1.53508176E+00 -2.80161815E+00 
C  -4.25037718E+00 +1.01352487E+00 -1.55229765E+00 
C  -6.03870225E+00 +7.99956549E-01 +1.78324333E-01 
C  -6.58841360E+00 -5.03452992E-01 +2.30959984E-01 
C  -7.18011014E+00 -9.24745378E-01 +1.43824349E+00 
C  -7.24608287E+00 -9.14733954E-02 +2.56881092E+00 
C  -6.71508032E+00 +1.20942043E+00 +2.46820791E+00 
C  -6.12023951E+00 +1.68222931E+00 +1.28528357E+00 
C  -6.55243008E+00 -1.42234466E+00 -9.60256244E-01 
C  -7.87596362E+00 -5.65334683E-01 +3.85433323E+00 
C  -5.59095118E+00 +3.08931905E+00 +1.20226284E+00 
C  -3.03332759E+00 +1.51808010E+00 -3.68448662E+00 
C  -2.99570016E+00 +5.51722377E-01 -4.72136274E+00 
C  -1.88965063E+00 +5.50824379E-01 -5.58925622E+00 
C  -8.46250824E-01 +1.48792790E+00 -5.47194007E+00 
C  -9.55173534E-01 +2.47683814E+00 -4.47904292E+00 
C  -2.04404367E+00 +2.52714886E+00 -3.58705617E+00 
C  -4.12011931E+00 -4.30027012E-01 -4.92058905E+00 
C  +3.50024032E-01 +1.42962721E+00 -6.38778754E+00 
C  -2.16035336E+00 +3.66146729E+00 -2.60309837E+00 
H  -7.60974292E+00 -1.94006743E+00 +1.48906578E+00 
H  -6.77528878E+00 +1.88827740E+00 +3.33654131E+00 
H  -5.51258998E+00 -1.69977632E+00 -1.23469671E+00 
H  -6.99930610E+00 -9.47036825E-01 -1.85939765E+00 
H  -7.11841754E+00 -2.35212797E+00 -7.52973027E-01 
H  -8.36881535E+00 -1.55014326E+00 +3.72997489E+00 
H  -7.11505330E+00 -6.67449729E-01 +4.65909269E+00 
H  -8.63419656E+00 +1.57517626E-01 +4.22402490E+00 
H  -4.50177615E+00 +3.09189185E+00 +9.89625574E-01 
H  -5.76632215E+00 +3.63087183E+00 +2.15282224E+00 
H  -6.08250770E+00 +3.66441741E+00 +3.88186456E-01 
H  -1.84858114E+00 -2.08648843E-01 -6.38906836E+00 
H  -1.73293542E-01 +3.25161009E+00 -4.39828371E+00 
H  -4.28192677E+00 -1.03820402E+00 -4.00828445E+00 
H  -5.07542255E+00 +8.91995125E-02 -5.15329946E+00 
H  -3.89658344E+00 -1.11431770E+00 -5.76289895E+00 
H  +8.70072604E-01 +2.40723324E+00 -6.44567958E+00 
H  +6.34935070E-02 +1.12370049E+00 -7.41537470E+00 
H  +1.09087885E+00 +6.82936169E-01 -6.02390111E+00 
H  -3.03209852E+00 +4.30953703E+00 -2.84180134E+00 
H  -2.29258736E+00 +3.30293614E+00 -1.56283406E+00 
H  -1.25499014E+00 +4.29952629E+00 -2.63598910E+00 
C  -5.37670013E+00 +2.32595711E+00 -3.15959441E+00 
H  -5.12267182E+00 +3.42110239E+00 -3.13996423E+00 
H  -5.72724320E+00 +2.05962255E+00 -4.18986266E+00 
C  -6.36742671E+00 +1.93115468E+00 -2.06080283E+00 
H  -6.90017571E+00 +2.80805279E+00 -1.61069580E+00 
H  -7.13661648E+00 +1.18869122E+00 -2.41146062E+00 
H  -3.50238084E+00 -2.35533599E+00 +6.04766937E-01 
65
M50
C  -2.32959571E+00 +1.65256531E+00 -3.69378615E+00 
H  +1.35459808E-01 +1.86536925E+00 -2.82012164E+00 
N  +4.26748552E-01 +1.97864142E-01 +4.71819832E-01 
C  +3.76162279E-01 -1.46021566E-01 +1.97258141E+00 
C  +1.53537933E+00 +4.81046904E-01 +2.74558869E+00 
H  +1.49718268E+00 +1.58537014E+00 +2.73763018E+00 
H  +1.46575449E+00 +1.48698030E-01 +3.80237161E+00 
H  +2.51878649E+00 +1.46785192E-01 +2.35595061E+00 
C  +3.95930753E-01 -1.66656958E+00 +2.19554252E+00 
H  -3.68814019E-01 -2.19746422E+00 +1.60002847E+00 
H  +1.39267353E+00 -2.09138052E+00 +1.96590695E+00 
H  +1.92960128E-01 -1.86041744E+00 +3.26915826E+00 
C  -9.77549443E-01 +4.83469226E-01 +2.32267692E+00 
H  -1.45417840E+00 -1.20750958E-02 +3.20450770E+00 
H  -8.25320537E-01 +1.56732034E+00 +2.57099433E+00 
C  -1.84302635E+00 +3.92584170E-01 +1.03671430E+00 
C  -2.86459697E+00 +1.54815551E+00 +1.00159134E+00 
H  -2.35638992E+00 +2.52819231E+00 +9.27369621E-01 
H  -3.56188569E+00 +1.44993110E+00 +1.48114739E-01 
H  -3.46867240E+00 +1.52371273E+00 +1.93228410E+00 
C  -7.51696614E-01 +5.11493713E-01 -6.72133328E-02 
C  +1.67165472E+00 +1.82447261E-01 -2.96979233E-01 
C  +2.44487116E+00 +1.37394856E+00 -3.80026419E-01 
C  +2.12300207E+00 +2.66917606E+00 +3.39487641E-01 
H  +1.91629012E+00 +3.44513152E+00 -4.29488318E-01 
H  +1.17874111E+00 +2.57773384E+00 +9.06869989E-01 
C  +3.59697544E+00 +1.36053308E+00 -1.19454527E+00 
H  +4.18657570E+00 +2.28692022E+00 -1.29065775E+00 
C  +3.99527009E+00 +2.10349088E-01 -1.87570771E+00 
C  +3.24563895E+00 -9.64070670E-01 -1.74547850E+00 
H  +3.56996436E+00 -1.86981194E+00 -2.27848268E+00 
C  +2.08038564E+00 -1.01606716E+00 -9.57033105E-01 
C  +1.33818437E+00 -2.33418203E+00 -8.30789689E-01 
H  +1.66501577E+00 -2.82635855E+00 +1.12945234E-01 
H  +4.89489101E+00 +2.24316498E-01 -2.51288488E+00 
C  -1.15339863E+00 +2.34066007E+00 -4.03926404E+00 
H  -9.98613537E-01 +3.38697883E+00 -3.72150117E+00 
H  -2.62456319E+00 +7.34286409E-01 -4.25340863E+00 
C  -2.94087431E+00 +1.96659094E+00 -2.42501820E+00 
H  -3.69757738E+00 +1.24631785E+00 -2.05178270E+00 
H  -3.08443814E+00 +3.01409324E+00 -2.10001906E+00 
H  -5.68466634E-01 +1.98993356E+00 -4.90864931E+00 
Ru -1.03466521E+00 +1.22771497E+00 -1.98232947E+00 
Cl -7.97901781E-01 +3.44323814E+00 -9.87264686E-01 
Cl -8.13998637E-01 -9.05896991E-01 -3.02398809E+00 
C  +1.54137029E+00 -3.32782654E+00 -1.97786116E+00 
H  +1.29300451E+00 -2.87300021E+00 -2.95824469E+00 
H  +8.78044362E-01 -4.20557374E+00 -1.83273139E+00 
H  +2.58101975E+00 -3.71405684E+00 -2.02658242E+00 
H  +2.57000307E-01 -2.13215756E+00 -7.07929188E-01 
C  +3.25717789E+00 +3.16289337E+00 +1.25134032E+00 
H  +2.96341694E+00 +4.11072765E+00 +1.74968555E+00 
H  +4.18648988E+00 +3.36699096E+00 +6.79774007E-01 
H  +3.51094090E+00 +2.42667715E+00 +2.04167248E+00 
C  -2.62596408E+00 -9.35722186E-01 +9.65693968E-01 
C  -4.15491216E+00 -3.33084061E+00 +9.18992402E-01 
C  -2.57693418E+00 -1.80365236E+00 -1.41807798E-01 
C  -3.47582587E+00 -1.27973618E+00 +2.04131856E+00 
C  -4.22989967E+00 -2.46121818E+00 +2.01970122E+00 
C  -3.32632720E+00 -2.99362089E+00 -1.59855421E-01 
H  -1.94539426E+00 -1.56143409E+00 -1.00886928E+00 
H  -3.55193867E+00 -6.16119249E-01 +2.91834849E+00 
H  -4.88234406E+00 -2.70499688E+00 +2.87469126E+00 
H  -3.25868924E+00 -3.65807713E+00 -1.03744026E+00 
H  -4.74270147E+00 -4.26325094E+00 +9.04293949E-01 
65
M51
C  -3.65589502E+00 -6.57251876E-02 -2.84471515E+00 
H  -2.34672757E+00 +1.80093639E+00 -1.29555078E+00 
N  +1.67055796E-01 +1.48944644E-02 +7.05710453E-01 
C  +1.02738897E+00 -9.56320483E-01 +1.53558322E+00 
C  +1.10299513E+00 -5.25825034E-01 +2.99954315E+00 
H  +1.10838302E-01 -5.19348281E-01 +3.48665602E+00 
H  +1.74038787E+00 -1.25435537E+00 +3.54300233E+00 
H  +1.56865121E+00 +4.74706843E-01 +3.11153768E+00 
C  +2.45196496E+00 -1.08104998E+00 +9.72680325E-01 
H  +2.46664882E+00 -1.27899565E+00 -1.14983079E-01 
H  +3.05159997E+00 -1.75061458E-01 +1.18205598E+00 
H  +2.94965712E+00 -1.93174160E+00 +1.48283000E+00 
C  +2.15909975E-01 -2.24225930E+00 +1.33815232E+00 
H  +8.52729916E-01 -3.15711949E+00 +1.43018034E+00 
H  -5.87499964E-01 -2.29661383E+00 +2.11989961E+00 
C  -4.60143828E-01 -2.11759537E+00 -5.36555635E-02 
C  -1.78572438E+00 -2.90953349E+00 -6.09553059E-02 
H  -2.49241780E+00 -2.51761386E+00 +6.94687036E-01 
H  -2.28444813E+00 -2.87307708E+00 -1.05061877E+00 
H  -1.57279952E+00 -3.97394085E+00 +1.67507828E-01 
C  -6.66821913E-01 -5.73586895E-01 -1.53850084E-01 
C  +1.81746168E-01 +1.45494997E+00 +9.47860167E-01 
C  -7.88760885E-01 +1.99971527E+00 +1.83331277E+00 
C  -1.81078987E+00 +1.17947695E+00 +2.59790141E+00 
H  -2.82250871E+00 +1.44378012E+00 +2.21832739E+00 
H  -1.69614132E+00 +1.02045751E-01 +2.37307020E+00 
C  -8.02520471E-01 +3.39778734E+00 +2.02189171E+00 
H  -1.56442442E+00 +3.83614987E+00 +2.68680492E+00 
C  +1.19230070E-01 +4.22667108E+00 +1.38095490E+00 
C  +1.08758435E+00 +3.66513564E+00 +5.41201890E-01 
H  +1.81368134E+00 +4.32443938E+00 +4.27312332E-02 
C  +1.15129985E+00 +2.27891800E+00 +3.06423393E-01 
C  +2.24845754E+00 +1.73650722E+00 -5.90950506E-01 
H  +3.11558618E+00 +1.45629695E+00 +5.03299817E-02 
H  +8.69266847E-02 +5.31778096E+00 +1.53546402E+00 
C  -2.39787882E+00 -6.97770160E-01 -3.17824039E+00 
H  -1.76034263E+00 -3.02389189E-01 -3.99055731E+00 
H  -4.51081486E+00 -6.67498339E-01 -2.45562717E+00 
C  -3.66410690E+00 +1.33171340E+00 -2.73573098E+00 
H  -4.53983319E+00 +1.83216499E+00 -2.28599944E+00 
H  -2.99330985E+00 +1.95192317E+00 -3.35531087E+00 
H  -2.32245230E+00 -1.79317675E+00 -3.01984444E+00 
Ru -2.10971351E+00 +2.56449941E-01 -1.33506792E+00 
Cl -3.81937697E+00 -2.51327205E-01 +2.31772539E-01 
Cl -3.64458734E-01 +1.36306573E+00 -2.62984974E+00 
C  +2.74943155E+00 +2.69482582E+00 -1.67533268E+00 
H  +1.91451629E+00 +3.06389300E+00 -2.30517673E+00 
H  +3.46991781E+00 +2.16974028E+00 -2.33630985E+00 
H  +3.28094809E+00 +3.57375776E+00 -1.25449167E+00 
H  +1.89981040E+00 +7.98226045E-01 -1.06380292E+00 
C  +4.33993229E-01 -2.67179186E+00 -1.18421947E+00 
C  +2.01088427E+00 -3.82805304E+00 -3.24707961E+00 
C  +8.61976076E-01 -4.01679695E+00 -1.10938265E+00 
C  +8.10289967E-01 -1.91917670E+00 -2.31360612E+00 
C  +1.59127065E+00 -2.49339952E+00 -3.33262841E+00 
C  +1.63976337E+00 -4.58882886E+00 -2.12595711E+00 
H  +5.82596370E-01 -4.63703861E+00 -2.41666021E-01 
H  +4.96072779E-01 -8.70162876E-01 -2.41002362E+00 
H  +1.87262416E+00 -1.87856902E+00 -4.20395954E+00 
H  +1.95865074E+00 -5.64092567E+00 -2.03966474E+00 
H  +2.62245634E+00 -4.27580932E+00 -4.04745761E+00 
C  -1.77532240E+00 +1.41000099E+00 +4.11670138E+00 
H  -7.85900740E-01 +1.15953657E+00 +4.55339193E+00 
H  -2.53949244E+00 +7.80072456E-01 +4.61877462E+00 
H  -1.99467315E+00 +2.46518192E+00 +4.38099948E+00 
65
M52
C  +1.25369382E+00 -3.88106649E+00 -2.10108291E+00 
H  -4.28517190E-01 -3.09334851E+00 -1.78988134E+00 
C  +2.20694110E+00 -3.10404592E+00 -1.42020124E+00 
C  +2.36489568E+00 -1.72557848E+00 -1.82219935E+00 
Ru +3.95925885E-01 -1.93169775E+00 -1.13218524E+00 
Cl -1.21067028E-01 -1.17238137E+00 -3.39769421E+00 
Cl +4.23728691E-01 -2.85203891E+00 +1.06749639E+00 
N  -2.49493753E-02 +7.67509117E-01 +2.11089203E-01 
C  -1.02109595E+00 +1.72004030E+00 +8.84546601E-01 
C  -1.12593788E+00 +3.03787593E+00 +1.02586326E-01 
H  -1.46212588E+00 +2.90027551E+00 -9.41809592E-01 
H  -1.86043028E+00 +3.69379015E+00 +6.13886576E-01 
H  -1.52765686E-01 +3.57000250E+00 +9.29762047E-02 
C  -6.00737147E-01 +2.05235748E+00 +2.31946126E+00 
H  -5.41890312E-01 +1.14926243E+00 +2.95429939E+00 
H  +3.70217381E-01 +2.58734750E+00 +2.35243810E+00 
H  -1.36839096E+00 +2.72625976E+00 +2.75428561E+00 
C  -2.30287547E+00 +8.56967467E-01 +8.56472231E-01 
H  -2.42104705E+00 +3.79570052E-01 +1.85901775E+00 
H  -3.21367943E+00 +1.48062523E+00 +6.68694359E-01 
C  -2.10652374E+00 -2.06294517E-01 -2.55023557E-01 
C  -2.68084414E+00 +3.35329014E-01 -1.59135222E+00 
H  -2.37266519E+00 +1.38470972E+00 -1.75910444E+00 
H  -2.33872926E+00 -2.47405745E-01 -2.46519190E+00 
H  -3.78924990E+00 +3.04885293E-01 -1.53721669E+00 
C  -5.69128392E-01 -2.95527534E-01 -3.77111110E-01 
C  +1.38907165E+00 +1.10480032E+00 +1.11006672E-01 
C  +1.84983146E+00 +1.75206712E+00 -1.07082673E+00 
C  +9.85053186E-01 +2.02902407E+00 -2.28565023E+00 
H  +1.34712192E+00 +1.37462025E+00 -3.11098172E+00 
H  -5.51080110E-02 +1.70180843E+00 -2.10896984E+00 
C  +3.20974912E+00 +2.11661053E+00 -1.13559053E+00 
H  +3.58523839E+00 +2.60721037E+00 -2.04830864E+00 
C  +4.08482047E+00 +1.86145733E+00 -7.63965657E-02 
C  +3.61833065E+00 +1.19789926E+00 +1.06272356E+00 
H  +4.31650540E+00 +9.76449765E-01 +1.88511003E+00 
C  +2.27373903E+00 +7.92034751E-01 +1.18241038E+00 
C  +1.85596320E+00 +2.35549620E-02 +2.42362808E+00 
H  +1.73041138E+00 +7.42733818E-01 +3.26546590E+00 
H  +5.14227251E+00 +2.16598576E+00 -1.45176431E-01 
C  +2.84945013E+00 -1.06470242E+00 +2.85143487E+00 
H  +3.03034106E+00 -1.78796583E+00 +2.03105886E+00 
H  +2.43896323E+00 -1.63310579E+00 +3.71161959E+00 
H  +3.82678317E+00 -6.46559654E-01 +3.17058970E+00 
H  +2.92960780E+00 -1.06422291E+00 -1.13573572E+00 
H  +2.41220133E+00 -1.44922252E+00 -2.89206878E+00 
H  +1.04602919E+00 -3.70752185E+00 -3.17177092E+00 
H  +9.82270979E-01 -4.87125035E+00 -1.69356282E+00 
H  +2.63733483E+00 -3.46690992E+00 -4.57485848E-01 
H  +8.68074299E-01 -4.45439074E-01 +2.25417817E+00 
C  +1.00527479E+00 +3.48893877E+00 -2.75866259E+00 
H  +6.29999948E-01 +4.18283419E+00 -1.97797534E+00 
H  +3.64283282E-01 +3.60998758E+00 -3.65700590E+00 
H  +2.02616216E+00 +3.82333122E+00 -3.03774672E+00 
C  -2.69681230E+00 -1.60060232E+00 +3.93007213E-02 
C  -3.71431122E+00 -4.21764835E+00 +5.09744734E-01 
C  -2.93730706E+00 -2.49682326E+00 -1.02918490E+00 
C  -2.97157245E+00 -2.05289939E+00 +1.34395278E+00 
C  -3.47871742E+00 -3.34069508E+00 +1.57842984E+00 
C  -3.43895391E+00 -3.78843825E+00 -7.96209980E-01 
H  -2.75154731E+00 -2.18337993E+00 -2.06657098E+00 
H  -2.78530733E+00 -1.40029923E+00 +2.20977918E+00 
H  -3.68614547E+00 -3.66054707E+00 +2.61290344E+00 
H  -3.62101758E+00 -4.46027729E+00 -1.65135975E+00 
H  -4.11242179E+00 -5.22885923E+00 +6.94123203E-01 
65
M53
C  +1.83280941E+00 -3.39433975E+00 -3.05829236E+00 
H  +2.39896227E-01 -3.21364175E+00 -2.37068031E+00 
C  +2.48931211E+00 -2.14989632E+00 -2.95390288E+00 
C  +2.78383152E+00 -1.65225922E+00 -1.63344410E+00 
Ru +6.93631222E-01 -1.81995341E+00 -1.77618094E+00 
Cl -2.76975104E-02 -6.12173328E-01 -3.71625422E+00 
Cl +1.06143093E+00 -3.34894635E+00 +8.64620613E-02 
N  -1.35533055E-01 +5.80100447E-01 -1.79801202E-01 
C  -1.24350176E+00 +1.51071712E+00 +3.37869006E-01 
C  -9.86803694E-01 +2.98210035E+00 +1.49603819E-02 
H  -9.94999866E-01 +3.18199611E+00 -1.07151907E+00 
H  -1.80142100E+00 +3.57943342E+00 +4.74910560E-01 
H  -2.93587838E-02 +3.33983062E+00 +4.46309478E-01 
C  -1.38479394E+00 +1.35855061E+00 +1.86097124E+00 
H  -1.52514132E+00 +3.08622568E-01 +2.17544165E+00 
H  -4.98297672E-01 +1.77563776E+00 +2.38034687E+00 
H  -2.26933710E+00 +1.94026360E+00 +2.19374266E+00 
C  -2.42513217E+00 +9.33136637E-01 -4.50479207E-01 
H  -3.40067512E+00 +1.14358912E+00 +5.20015760E-02 
H  -2.44669932E+00 +1.40322840E+00 -1.46929495E+00 
C  -2.12772703E+00 -5.83035269E-01 -6.10482559E-01 
C  -2.78599401E+00 -1.15563890E+00 -1.88312170E+00 
H  -2.45997859E+00 -6.09602706E-01 -2.78751873E+00 
H  -2.52807084E+00 -2.22756832E+00 -2.01392733E+00 
H  -3.88867493E+00 -1.08088086E+00 -1.78869136E+00 
C  -5.67514512E-01 -5.72816635E-01 -6.91620639E-01 
C  +1.27631718E+00 +9.16005842E-01 -4.26996917E-02 
C  +1.89606909E+00 +1.74456084E+00 -1.02091889E+00 
C  +1.18398172E+00 +2.28504694E+00 -2.24897179E+00 
H  +2.35723886E-01 +1.73577954E+00 -2.40344677E+00 
H  +9.10206023E-01 +3.34780486E+00 -2.05529071E+00 
C  +3.25618933E+00 +2.07082069E+00 -8.37431609E-01 
H  +3.75343245E+00 +2.71815207E+00 -1.57650210E+00 
C  +3.98317097E+00 +1.58291913E+00 +2.51065668E-01 
C  +3.36030632E+00 +7.48932431E-01 +1.18596289E+00 
H  +3.94375541E+00 +3.57487536E-01 +2.03261600E+00 
C  +1.99956038E+00 +4.06307636E-01 +1.07555114E+00 
C  +1.36348949E+00 -4.68460257E-01 +2.13951272E+00 
H  +8.56688194E-01 +1.90518860E-01 +2.88056439E+00 
H  +5.04671312E+00 +1.84819164E+00 +3.69912279E-01 
C  +2.32040146E+00 -1.39813020E+00 +2.88900652E+00 
H  +1.74260176E+00 -2.05415058E+00 +3.57232150E+00 
H  +3.05401134E+00 -8.45683186E-01 +3.51280032E+00 
H  +2.87852399E+00 -2.05399856E+00 +2.19010463E+00 
H  +1.44837586E+00 -3.70559597E+00 -4.04674776E+00 
H  +2.03521632E+00 -4.19917133E+00 -2.32907479E+00 
H  +2.55247372E+00 -1.48062726E+00 -3.84361170E+00 
H  +3.07558446E+00 -5.90009952E-01 -1.55508084E+00 
H  +3.20264652E+00 -2.31910378E+00 -8.57497904E-01 
H  +5.64087100E-01 -1.07723670E+00 +1.67760112E+00 
C  +2.00709287E+00 +2.22687747E+00 -3.54264699E+00 
H  +2.90117646E+00 +2.88333459E+00 -3.50764618E+00 
H  +1.38651058E+00 +2.56372949E+00 -4.39860469E+00 
H  +2.34204009E+00 +1.19326723E+00 -3.76251585E+00 
C  -2.68447497E+00 -1.38979540E+00 +5.85931922E-01 
C  -3.84762044E+00 -2.88612856E+00 +2.70646797E+00 
C  -4.03400746E+00 -1.19864841E+00 +9.61536382E-01 
C  -1.94016957E+00 -2.35897065E+00 +1.28103675E+00 
C  -2.51366768E+00 -3.09593393E+00 +2.33223020E+00 
C  -4.60816649E+00 -1.93399604E+00 +2.00808907E+00 
H  -4.65900981E+00 -4.64674203E-01 +4.27176425E-01 
H  -9.00604769E-01 -2.56667734E+00 +9.91930103E-01 
H  -1.90076965E+00 -3.84770774E+00 +2.85721084E+00 
H  -5.66316228E+00 -1.76038166E+00 +2.27808950E+00 
H  -4.29709221E+00 -3.46323802E+00 +3.53117096E+00 
58
M54
C  -2.90622812E+00 +7.81950231E-01 -3.31484770E+00 
H  -3.69184472E-01 +5.84949975E-01 -2.92114433E+00 
N  +2.49531841E-01 +1.17749743E-01 +7.61632091E-01 
C  +1.89277393E-01 -2.80664126E-01 +2.24778284E+00 
C  +1.39768105E+00 +2.03056836E-01 +3.04832143E+00 
H  +1.47371445E+00 +1.30513281E+00 +3.07823332E+00 
H  +1.28257604E+00 -1.54194899E-01 +4.09301668E+00 
H  +2.34728889E+00 -2.15048344E-01 +2.65614382E+00 
C  +1.00636825E-01 -1.81147978E+00 +2.35090484E+00 
H  -7.12449552E-01 -2.22767567E+00 +1.72434030E+00 
H  +1.05298528E+00 -2.29122107E+00 +2.05586271E+00 
H  -9.80139591E-02 -2.08622882E+00 +3.40779366E+00 
C  -1.11992629E+00 +4.07978052E-01 +2.65622199E+00 
H  -1.65339398E+00 -1.64889679E-01 +3.45659740E+00 
H  -8.87603462E-01 +1.42838459E+00 +3.05931335E+00 
C  -1.97996205E+00 +5.41070130E-01 +1.36835504E+00 
C  -2.63663158E+00 +1.93709974E+00 +1.31010117E+00 
H  -1.88009866E+00 +2.74393207E+00 +1.23040424E+00 
H  -3.32846558E+00 +2.03345794E+00 +4.51937160E-01 
H  -3.22167496E+00 +2.09632722E+00 +2.24144437E+00 
C  -9.35863979E-01 +4.24617530E-01 +2.37890522E-01 
C  +1.52594593E+00 +2.13587542E-01 +6.03633503E-02 
C  +2.21308001E+00 +1.45700966E+00 +1.59717618E-01 
C  +1.68641613E+00 +2.67014576E+00 +8.87669863E-01 
H  +1.71514119E+00 +3.55030035E+00 +2.14668635E-01 
H  +6.45146873E-01 +2.55832614E+00 +1.23390345E+00 
C  +3.47408810E+00 +1.57480617E+00 -4.53639793E-01 
H  +4.00557522E+00 +2.53874615E+00 -3.84012900E-01 
C  +4.04643883E+00 +5.06182164E-01 -1.14861767E+00 
C  +3.35265116E+00 -7.02790030E-01 -1.24318599E+00 
H  +3.80172412E+00 -1.54058251E+00 -1.80001275E+00 
C  +2.08642258E+00 -8.83973618E-01 -6.48536999E-01 
C  +1.41168824E+00 -2.23918086E+00 -8.35362415E-01 
H  +5.03529162E+00 +6.17312226E-01 -1.62328022E+00 
C  -1.70602221E+00 +9.30803510E-01 -4.03521212E+00 
H  -1.25879528E+00 +1.93053690E+00 -4.18198390E+00 
H  -3.51760899E+00 -1.42700325E-01 -3.43503171E+00 
C  -3.14511319E+00 +1.68194732E+00 -2.21122708E+00 
H  -3.96694939E+00 +1.40406812E+00 -1.52147873E+00 
H  -2.95927626E+00 +2.76842602E+00 -2.30852655E+00 
H  -1.42556452E+00 +1.48915692E-01 -4.76425477E+00 
Ru -1.41136980E+00 +6.17216053E-01 -1.73255802E+00 
Cl -4.39934900E-01 +2.83522292E+00 -1.66380479E+00 
Cl -2.04309380E+00 -1.70413223E+00 -1.74408837E+00 
C  +1.23395120E+00 -2.56293999E+00 -2.33102943E+00 
H  +6.85945261E-01 -1.75924414E+00 -2.86040462E+00 
H  +6.51519326E-01 -3.50005545E+00 -2.45223366E+00 
H  +2.21517267E+00 -2.70724152E+00 -2.83175028E+00 
H  +3.99685607E-01 -2.19624885E+00 -3.81162686E-01 
C  +2.21521819E+00 -3.36709754E+00 -1.60370751E-01 
H  +3.20200144E+00 -3.50424186E+00 -6.52551205E-01 
H  +1.66776169E+00 -4.33045801E+00 -2.37680189E-01 
H  +2.40893576E+00 -3.16848804E+00 +9.13851117E-01 
H  +2.32847233E+00 +2.90379500E+00 +1.76484583E+00 
C  -3.07922434E+00 -5.36076137E-01 +1.29237078E+00 
H  -2.67050640E+00 -1.56368515E+00 +1.34327471E+00 
H  -3.66072858E+00 -4.59213766E-01 +3.52699654E-01 
H  -3.77529193E+00 -3.93776149E-01 +2.14621469E+00 
58
M55
C  -3.33698825E+00 -1.55485866E-01 -3.09634351E+00 
H  -1.63160512E+00 +1.49276079E+00 -2.03941538E+00 
N  +2.44769625E-01 -2.79896078E-01 +6.83718245E-01 
C  +1.13211794E+00 -1.25111913E+00 +1.48302860E+00 
C  +1.29287693E+00 -8.18681189E-01 +2.94034938E+00 
H  +3.28978399E-01 -7.92625619E-01 +3.48166480E+00 
H  +1.94704174E+00 -1.55573570E+00 +3.45131900E+00 
H  +1.77989273E+00 +1.74652053E-01 +3.02370902E+00 
C  +2.52053475E+00 -1.35881117E+00 +8.33102062E-01 
H  +2.46129294E+00 -1.56006602E+00 -2.54236076E-01 
H  +3.11864290E+00 -4.43340422E-01 +9.89686233E-01 
H  +3.06732728E+00 -2.19865045E+00 +1.31044133E+00 
C  +3.20064158E-01 -2.54774596E+00 +1.32632604E+00 
H  +9.82687441E-01 -3.44986608E+00 +1.30468244E+00 
H  -3.75980060E-01 -2.65334623E+00 +2.19935683E+00 
C  -5.10197915E-01 -2.40462100E+00 +2.21723455E-02 
C  -1.91472067E+00 -3.01008714E+00 +2.13959452E-01 
H  -2.48740486E+00 -2.48304419E+00 +1.00335157E+00 
H  -2.51314780E+00 -2.97531885E+00 -7.17804386E-01 
H  -1.80910441E+00 -4.07563037E+00 +5.10338544E-01 
C  -5.91544598E-01 -8.77896891E-01 -1.63135615E-01 
C  +1.82926277E-01 +1.14796353E+00 +9.88665165E-01 
C  -8.07553412E-01 +1.55009058E+00 +1.93141331E+00 
C  -1.74297414E+00 +6.03648616E-01 +2.64278175E+00 
H  -2.77956441E+00 +9.91338293E-01 +2.59992899E+00 
H  -1.75618564E+00 -4.12833481E-01 +2.21609077E+00 
C  -9.07973604E-01 +2.91616017E+00 +2.25650803E+00 
H  -1.67984480E+00 +3.23015084E+00 +2.97895081E+00 
C  -5.59983797E-02 +3.86278309E+00 +1.68287000E+00 
C  +9.21102914E-01 +3.44770533E+00 +7.73774480E-01 
H  +1.59578334E+00 +4.19573528E+00 +3.28120641E-01 
C  +1.07282429E+00 +2.09409794E+00 +4.07049296E-01 
C  +2.20228970E+00 +1.74968598E+00 -5.58605279E-01 
H  -1.50797824E-01 +4.92899399E+00 +1.94687875E+00 
C  -2.43947702E+00 -1.28739748E+00 -3.09326288E+00 
H  -1.69145914E+00 -1.41899794E+00 -3.89764678E+00 
H  -4.36042327E+00 -2.40218637E-01 -2.66222554E+00 
C  -2.79041171E+00 +1.11168832E+00 -3.36624366E+00 
H  -3.41643525E+00 +2.00740579E+00 -3.20109897E+00 
H  -1.94005147E+00 +1.22147118E+00 -4.06310683E+00 
H  -2.83312319E+00 -2.22830174E+00 -2.66019049E+00 
Ru -1.77318505E+00 -1.02595442E-02 -1.57485976E+00 
Cl -3.60821769E+00 +2.25093383E-01 -7.19786779E-02 
Cl +2.64995710E-01 -5.35409908E-02 -2.91228134E+00 
C  +2.13861261E+00 +2.58703255E+00 -1.84884157E+00 
H  +1.15995818E+00 +2.48090779E+00 -2.35347961E+00 
H  +2.92151953E+00 +2.24474707E+00 -2.55823118E+00 
H  +2.32463573E+00 +3.66351012E+00 -1.64629707E+00 
H  +2.09877455E+00 +6.84091114E-01 -8.51417705E-01 
C  +3.57248748E+00 +1.96767381E+00 +1.15329789E-01 
H  +4.39138224E+00 +1.61180407E+00 -5.45695462E-01 
H  +3.66158187E+00 +1.44005571E+00 +1.08755421E+00 
H  +3.74715133E+00 +3.04714687E+00 +3.13349611E-01 
H  -1.46270781E+00 +5.29982719E-01 +3.71695349E+00 
C  +1.63994525E-01 -3.08424704E+00 -1.18806076E+00 
H  +1.18158996E+00 -2.69507862E+00 -1.38241150E+00 
H  -4.25845730E-01 -2.93750020E+00 -2.11268943E+00 
H  +2.37794171E-01 -4.17477196E+00 -9.89132497E-01 
58
M56
C  +1.48266063E+00 -3.55262950E+00 -2.42631956E+00 
H  -2.30193910E-01 -3.00236484E+00 -2.15932247E+00 
C  +2.28723871E+00 -2.89988437E+00 -1.47164088E+00 
H  +1.39838048E+00 -3.15421390E+00 -3.45318445E+00 
C  +2.37152932E+00 -1.45946115E+00 -1.54825339E+00 
H  +2.79526475E+00 -9.32820458E-01 -6.70595915E-01 
H  +2.51747367E+00 -9.51874574E-01 -2.52025186E+00 
H  +2.64006698E+00 -3.44802756E+00 -5.66290811E-01 
H  +1.25582652E+00 -4.62508742E+00 -2.28810318E+00 
Ru +3.67536280E-01 -1.93117438E+00 -1.17229773E+00 
Cl +4.02187939E-02 -7.11733739E-01 -3.25736039E+00 
Cl +1.02511740E-01 -3.39250687E+00 +6.91238690E-01 
N  -4.16883169E-01 +5.72329729E-01 +3.79470217E-01 
C  -1.55678227E+00 +1.45973059E+00 +9.10718023E-01 
C  -1.32574967E+00 +2.93914789E+00 +5.89977386E-01 
H  -1.30204909E+00 +3.13309427E+00 -4.97801253E-01 
H  -2.17021256E+00 +3.51872058E+00 +1.01819106E+00 
H  -3.91435295E-01 +3.32240036E+00 +1.04940005E+00 
C  -1.69022469E+00 +1.30691394E+00 +2.43104539E+00 
H  -1.80111770E+00 +2.53818456E-01 +2.75101034E+00 
H  -8.19508594E-01 +1.74855641E+00 +2.95221449E+00 
H  -2.59124913E+00 +1.86364078E+00 +2.76280530E+00 
C  -2.74569163E+00 +8.71433373E-01 +1.31213120E-01 
H  -3.68916959E+00 +9.02030378E-01 +7.33384961E-01 
H  -2.90861842E+00 +1.47511532E+00 -8.00015971E-01 
C  -2.35469014E+00 -5.73700096E-01 -2.66221386E-01 
C  -2.96906042E+00 -9.66059000E-01 -1.61949129E+00 
H  -2.63208365E+00 -2.98326998E-01 -2.43524806E+00 
H  -2.69768152E+00 -2.00445706E+00 -1.90088694E+00 
H  -4.07596491E+00 -9.09192442E-01 -1.54179088E+00 
C  -2.81806889E+00 -1.60749447E+00 +7.88293632E-01 
H  -2.54080598E+00 -2.63628130E+00 +4.89515575E-01 
H  -2.38454503E+00 -1.42620268E+00 +1.79112112E+00 
H  -3.92406774E+00 -1.54830665E+00 +8.72385579E-01 
C  -8.12173314E-01 -5.10955231E-01 -2.86073365E-01 
C  +9.77817762E-01 +9.64818079E-01 +5.45364567E-01 
C  +1.55943462E+00 +1.77245309E+00 -4.71730130E-01 
C  +8.40171213E-01 +2.21279976E+00 -1.72095495E+00 
H  +1.46027635E+00 +1.98480495E+00 -2.61172423E+00 
H  -1.29384217E-01 +1.71167956E+00 -1.87152430E+00 
H  +6.80194804E-01 +3.31258181E+00 -1.70734602E+00 
C  +2.89386086E+00 +2.19252661E+00 -3.12521111E-01 
H  +3.34884133E+00 +2.81197901E+00 -1.10360449E+00 
C  +3.63627035E+00 +1.83969708E+00 +8.17621892E-01 
C  +3.05190657E+00 +1.03644547E+00 +1.80134698E+00 
H  +3.64551700E+00 +7.45780207E-01 +2.68275070E+00 
C  +1.72514036E+00 +5.69560174E-01 +1.69173631E+00 
C  +1.22002022E+00 -3.59226449E-01 +2.79379698E+00 
H  +1.90164582E-01 -6.87745744E-01 +2.53506451E+00 
H  +4.67727491E+00 +2.18511236E+00 +9.29716750E-01 
C  +1.19734314E+00 +3.41127222E-01 +4.16641852E+00 
H  +2.22794321E+00 +5.84110494E-01 +4.50319497E+00 
H  +7.49657060E-01 -3.28164949E-01 +4.93143227E+00 
H  +6.20281423E-01 +1.28705378E+00 +4.15966229E+00 
C  +2.09880833E+00 -1.62141166E+00 +2.89125233E+00 
H  +3.12661000E+00 -1.36840653E+00 +3.22884448E+00 
H  +2.16295845E+00 -2.15403968E+00 +1.92410207E+00 
H  +1.66823213E+00 -2.32794904E+00 +3.63185645E+00 
58
M57
C  +1.08930481E+00 -3.62958595E+00 -2.55020477E+00 
H  -5.42451997E-01 -3.16918781E+00 -1.92434012E+00 
C  +1.94583040E+00 -2.53024694E+00 -2.33659579E+00 
H  +2.21624701E+00 -1.85330386E+00 -3.18046943E+00 
C  +2.20488928E+00 -2.15362273E+00 -9.67089763E-01 
H  +2.42570344E+00 -2.92510216E+00 -2.05525231E-01 
H  +2.67231679E+00 -1.16405718E+00 -7.91502864E-01 
H  +7.35052335E-01 -3.83743358E+00 -3.57586187E+00 
H  +1.07600036E+00 -4.47434410E+00 -1.83829393E+00 
Ru +1.51327832E-01 -1.90001555E+00 -1.29831910E+00 
Cl -2.82605149E-01 -6.10489110E-01 -3.26618158E+00 
Cl -2.03926898E-02 -3.45856382E+00 +5.57893467E-01 
N  -4.67860688E-01 +5.84823899E-01 +3.86636070E-01 
C  -1.57869236E+00 +1.51838233E+00 +9.08636917E-01 
C  -1.36625595E+00 +2.96236212E+00 +4.45329739E-01 
H  -1.40219344E+00 +3.05733213E+00 -6.55137284E-01 
H  -2.18643215E+00 +3.58137678E+00 +8.65526130E-01 
H  -4.08467932E-01 +3.38124690E+00 +8.17267053E-01 
C  -1.62959766E+00 +1.50807368E+00 +2.44215614E+00 
H  -1.75941137E+00 +4.94509181E-01 +2.86524051E+00 
H  -7.14988475E-01 +1.96073299E+00 +2.87213442E+00 
H  -2.49037308E+00 +2.12827920E+00 +2.76753508E+00 
C  -2.81107915E+00 +8.74362480E-01 +2.47284241E-01 
H  -3.71571322E+00 +9.44370307E-01 +9.03513328E-01 
H  -3.03549711E+00 +1.41098072E+00 -7.11785175E-01 
C  -2.43652915E+00 -5.93418774E-01 -7.19449783E-02 
C  -3.13682290E+00 -1.09198207E+00 -1.34621283E+00 
H  -2.88318063E+00 -4.71222556E-01 -2.22674526E+00 
H  -2.85730743E+00 -2.14232181E+00 -1.57560806E+00 
H  -4.23654391E+00 -1.06241562E+00 -1.19141029E+00 
C  -2.80163509E+00 -1.54977552E+00 +1.08876454E+00 
H  -2.51634208E+00 -2.59162621E+00 +8.51269382E-01 
H  -2.30530927E+00 -1.27795851E+00 +2.04096409E+00 
H  -3.90038577E+00 -1.50305631E+00 +1.24683722E+00 
C  -9.03125695E-01 -5.27385156E-01 -2.02851722E-01 
C  +9.40939471E-01 +9.39910507E-01 +5.22870473E-01 
C  +1.54614882E+00 +1.71890956E+00 -5.03626834E-01 
C  +8.41342917E-01 +2.18124753E+00 -1.75395942E+00 
H  +1.45756635E+00 +1.93930458E+00 -2.64404073E+00 
H  -1.41920741E-01 +1.70844886E+00 -1.90573996E+00 
H  +7.11902335E-01 +3.28487908E+00 -1.73853284E+00 
C  +2.89796528E+00 +2.08824049E+00 -3.55689549E-01 
H  +3.36977616E+00 +2.68637356E+00 -1.15333975E+00 
C  +3.63515577E+00 +1.71288007E+00 +7.69910651E-01 
C  +3.02718336E+00 +9.39985264E-01 +1.76353091E+00 
H  +3.61557380E+00 +6.32446096E-01 +2.64271509E+00 
C  +1.68143860E+00 +5.29185678E-01 +1.66978148E+00 
C  +1.14237067E+00 -3.50070389E-01 +2.79675895E+00 
H  +8.60348369E-02 -6.09689201E-01 +2.56943999E+00 
H  +4.69015217E+00 +2.01671024E+00 +8.71160211E-01 
C  +1.19972460E+00 +3.72844604E-01 +4.15706423E+00 
H  +2.25145454E+00 +5.44506887E-01 +4.47127505E+00 
H  +7.19526752E-01 -2.49678354E-01 +4.94162831E+00 
H  +6.92094666E-01 +1.35789046E+00 +4.14384156E+00 
C  +1.93022132E+00 -1.66981905E+00 +2.89487500E+00 
H  +2.99616541E+00 -1.48427571E+00 +3.14732152E+00 
H  +1.87657314E+00 -2.24849088E+00 +1.95512926E+00 
H  +1.50320886E+00 -2.30425323E+00 +3.70068513E+00 
61
M58
Ru -2.50928787E+00 +1.90758336E-01 -7.47745216E-01 
Cl -1.96206339E+00 +2.28896058E+00 +2.67116696E-01 
Cl -2.44211177E+00 -1.68205111E+00 -2.20886747E+00 
C  -3.40329488E+00 -1.18041236E+00 +6.00887687E-01 
C  -2.28770674E+00 -5.00974017E-01 +1.17832021E+00 
C  -8.95610648E-01 -8.88821988E-01 +7.77196521E-01 
H  -4.39885547E+00 -9.20780852E-01 +9.86131739E-01 
H  -2.41561800E+00 +2.22119213E-01 +2.01768838E+00 
H  -6.39587147E-01 -4.70866727E-01 -2.71172455E-01 
H  -1.18744414E-01 -4.35363264E-01 +1.42189409E+00 
H  -7.48769418E-01 -1.98170432E+00 +6.59127327E-01 
N  -5.35662865E+00 +1.34744113E+00 -9.03455177E-01 
N  -4.13273240E+00 +1.59919176E+00 -2.71745872E+00 
C  -4.15191490E+00 +1.03032014E+00 -1.46757311E+00 
C  -5.97531788E+00 +7.88581060E-01 +2.64321243E-01 
C  -6.61281317E+00 -4.74751210E-01 +1.71274580E-01 
C  -7.30511322E+00 -9.54185454E-01 +1.29616002E+00 
C  -7.38386104E+00 -2.14759539E-01 +2.49340025E+00 
C  -6.74294822E+00 +1.03506204E+00 +2.54670493E+00 
C  -6.04170226E+00 +1.56344091E+00 +1.44361965E+00 
C  -6.50751701E+00 -1.30524446E+00 -1.08112813E+00 
C  -8.14791191E+00 -7.54989827E-01 +3.67661507E+00 
C  -5.38118591E+00 +2.91469822E+00 +1.52276479E+00 
C  -3.05948180E+00 +1.52710048E+00 -3.67025707E+00 
C  -3.12707331E+00 +5.28544807E-01 -4.68042117E+00 
C  -2.08186818E+00 +4.48674113E-01 -5.61170567E+00 
C  -9.88486287E-01 +1.33928168E+00 -5.58560495E+00 
C  -9.93796951E-01 +2.36311084E+00 -4.62724822E+00 
C  -2.02844715E+00 +2.49788862E+00 -3.67667207E+00 
C  -4.30324142E+00 -4.07156760E-01 -4.76888042E+00 
C  +1.44375517E-01 +1.19460580E+00 -6.56948768E+00 
C  -2.04215937E+00 +3.70495925E+00 -2.77582847E+00 
H  -7.79873068E+00 -1.93967193E+00 +1.23359697E+00 
H  -6.79383818E+00 +1.62931360E+00 +3.47533749E+00 
H  -5.46030558E+00 -1.62993828E+00 -1.26207149E+00 
H  -6.82154564E+00 -7.41473509E-01 -1.98454906E+00 
H  -7.14031971E+00 -2.21168355E+00 -1.00715973E+00 
H  -7.77498459E+00 -1.75855363E+00 +3.97437470E+00 
H  -8.06875367E+00 -8.48454630E-02 +4.55562646E+00 
H  -9.22687736E+00 -8.75486161E-01 +3.43615697E+00 
H  -4.30131834E+00 +2.85456454E+00 +1.27504115E+00 
H  -5.49281796E+00 +3.34831528E+00 +2.53638535E+00 
H  -5.83166759E+00 +3.62955010E+00 +7.99677594E-01 
H  -2.12266006E+00 -3.35957089E-01 -6.38682090E+00 
H  -1.74199333E-01 +3.10266749E+00 -4.62103360E+00 
H  -4.37767881E+00 -1.03947468E+00 -3.86155443E+00 
H  -5.25938392E+00 +1.50729278E-01 -4.86822638E+00 
H  -4.20605214E+00 -1.07430398E+00 -5.64825482E+00 
H  +8.00270606E-01 +2.08814156E+00 -6.57376275E+00 
H  -2.31009013E-01 +1.03211502E+00 -7.60197232E+00 
H  +7.77480118E-01 +3.14934107E-01 -6.31792192E+00 
H  -2.35789610E+00 +4.60055378E+00 -3.35687723E+00 
H  -2.71840761E+00 +3.58827829E+00 -1.91239743E+00 
H  -1.02891989E+00 +3.91844374E+00 -2.37867593E+00 
C  -5.28654891E+00 +2.48840638E+00 -2.95882640E+00 
H  -4.96242524E+00 +3.56274117E+00 -2.86876709E+00 
H  -5.70201415E+00 +2.32615886E+00 -3.98704971E+00 
C  -6.24655316E+00 +2.07183935E+00 -1.84457139E+00 
H  -6.72804722E+00 +2.94211985E+00 -1.32861699E+00 
H  -7.05799112E+00 +1.38008904E+00 -2.20538718E+00 
H  -3.29383542E+00 -2.21327528E+00 +2.18867788E-01 
65
M59
C  -2.53393818E+00 +6.04194679E-01 -2.85169452E+00 
H  -1.84914089E+00 +2.00787462E+00 -4.38832213E+00 
N  +5.88830564E-01 -1.91195310E-02 +3.68996412E-01 
C  +4.85461657E-01 -5.99372589E-01 +1.77580543E+00 
C  +1.73793577E+00 -3.01420990E-01 +2.59970245E+00 
H  +1.91501265E+00 +7.83709216E-01 +2.71690514E+00 
H  +1.60577155E+00 -7.34133747E-01 +3.61344377E+00 
H  +2.64246535E+00 -7.64034132E-01 +2.15358806E+00 
C  +2.40691586E-01 -2.11943204E+00 +1.76115205E+00 
H  -5.77544537E-01 -2.40714472E+00 +1.07483937E+00 
H  +1.14928458E+00 -2.68638266E+00 +1.48751752E+00 
H  -5.13099901E-02 -2.43222064E+00 +2.78546972E+00 
C  -7.53321892E-01 +1.47383374E-01 +2.29028780E+00 
H  -1.33576818E+00 -4.62892254E-01 +3.02560588E+00 
H  -4.23631046E-01 +1.08539235E+00 +2.80755588E+00 
C  -1.61559142E+00 +5.35366674E-01 +1.04616037E+00 
C  -2.10620369E+00 +1.98552622E+00 +1.28837972E+00 
H  -1.25327913E+00 +2.69019551E+00 +1.23158948E+00 
H  -2.87172102E+00 +2.32400820E+00 +5.69577478E-01 
H  -2.53399583E+00 +2.06060276E+00 +2.30969921E+00 
C  -5.83018685E-01 +4.91589005E-01 -1.19737322E-01 
C  +1.86414318E+00 +2.11133969E-01 -2.95706509E-01 
C  +2.42021456E+00 +1.52278087E+00 -2.20227148E-01 
C  +1.87643070E+00 +2.63675907E+00 +6.53674807E-01 
H  +1.55583959E+00 +3.47618095E+00 +8.57067300E-04 
H  +9.61703051E-01 +2.30613285E+00 +1.18186524E+00 
C  +3.59613801E+00 +1.79397347E+00 -9.52476217E-01 
H  +4.01355032E+00 +2.81390429E+00 -9.28599540E-01 
C  +4.23502040E+00 +7.98157432E-01 -1.69087232E+00 
C  +3.72726657E+00 -5.07297732E-01 -1.67811512E+00 
H  +4.25666949E+00 -1.29398367E+00 -2.23598464E+00 
C  +2.55042341E+00 -8.36468608E-01 -9.81659403E-01 
C  +2.08397159E+00 -2.27882249E+00 -9.52916831E-01 
H  +2.47537118E+00 -2.74217685E+00 -1.61231354E-02 
H  +5.14645563E+00 +1.03056986E+00 -2.26611004E+00 
C  -2.40799097E+00 +1.04866289E+00 -4.29184790E+00 
H  -3.42632662E+00 +1.24047598E+00 -4.70464336E+00 
H  -2.83129276E+00 -4.52942581E-01 -2.70486002E+00 
C  -2.79258028E+00 +1.54200079E+00 -1.81037495E+00 
H  -3.29347507E+00 +1.16842862E+00 -9.05168774E-01 
H  -2.99641030E+00 +2.60219500E+00 -2.05379683E+00 
H  -1.91426140E+00 +2.84799268E-01 -4.92319166E+00 
Ru -7.12986169E-01 +1.13582573E+00 -1.91852323E+00 
Cl -4.67497108E-01 +3.44668056E+00 -1.64268695E+00 
Cl -8.04694003E-02 -8.91043923E-01 -2.94720205E+00 
C  +2.51562177E+00 -3.14667506E+00 -2.13733508E+00 
H  +2.19852461E+00 -2.70004326E+00 -3.10210909E+00 
H  +2.05105484E+00 -4.15136009E+00 -2.05770325E+00 
H  +3.61414379E+00 -3.30183475E+00 -2.17474165E+00 
H  +9.80871903E-01 -2.29652538E+00 -8.66801955E-01 
C  +2.90536923E+00 +3.15984912E+00 +1.66920322E+00 
H  +2.45778230E+00 +3.96401335E+00 +2.29066485E+00 
H  +3.79810753E+00 +3.58890013E+00 +1.16893803E+00 
H  +3.26349431E+00 +2.36075981E+00 +2.35227513E+00 
C  -2.78466011E+00 -4.43108546E-01 +8.56950549E-01 
C  -4.94338517E+00 -2.27586340E+00 +6.10157782E-01 
C  -2.73903053E+00 -1.49734319E+00 -7.95446160E-02 
C  -3.93190284E+00 -3.32839438E-01 +1.67387900E+00 
C  -4.99836052E+00 -1.23633540E+00 +1.55210876E+00 
C  -3.80631568E+00 -2.40394168E+00 -2.01408362E-01 
H  -1.86206857E+00 -1.60446665E+00 -7.37179236E-01 
H  -4.00028548E+00 +4.73958836E-01 +2.42087476E+00 
H  -5.88281003E+00 -1.12393842E+00 +2.20105993E+00 
H  -3.74512840E+00 -3.21592061E+00 -9.44972754E-01 
H  -5.78210777E+00 -2.98428540E+00 +5.11758741E-01 
65
M60
C  -3.24631115E+00 -4.07947909E-01 -2.43075499E+00 
H  -3.61854744E+00 +1.50310616E+00 -3.43597191E+00 
N  +1.30230996E-01 +6.71441128E-02 +7.22238854E-01 
C  +9.10652511E-01 -9.82990549E-01 +1.50948654E+00 
C  +9.64479284E-01 -6.63163986E-01 +3.00395241E+00 
H  -3.39040010E-02 -6.88220951E-01 +3.47590503E+00 
H  +1.59051085E+00 -1.43404218E+00 +3.50019527E+00 
H  +1.43556638E+00 +3.22320539E-01 +3.19820996E+00 
C  +2.35354730E+00 -1.13550550E+00 +9.97674708E-01 
H  +2.41199109E+00 -1.26343423E+00 -9.75507956E-02 
H  +2.97406294E+00 -2.66024727E-01 +1.29099776E+00 
H  +2.79958054E+00 -2.03420935E+00 +1.47264179E+00 
C  +4.78256325E-02 -2.21733777E+00 +1.21550629E+00 
H  +6.33908837E-01 -3.16852603E+00 +1.27826755E+00 
H  -7.83969085E-01 -2.26712398E+00 +1.96720894E+00 
C  -5.73982270E-01 -1.99693980E+00 -1.92036768E-01 
C  -1.94740035E+00 -2.70054903E+00 -2.48497711E-01 
H  -2.67548362E+00 -2.18326339E+00 +4.06928723E-01 
H  -2.36224776E+00 -2.73905386E+00 -1.27315636E+00 
H  -1.84359239E+00 -3.74603321E+00 +1.08361865E-01 
C  -7.06959528E-01 -4.46604020E-01 -2.27113653E-01 
C  +2.26756715E-01 +1.49165478E+00 +1.01793846E+00 
C  -6.70678514E-01 +2.06740889E+00 +1.96497499E+00 
C  -1.68851111E+00 +1.29356222E+00 +2.78019197E+00 
H  -2.70142026E+00 +1.65356184E+00 +2.49801799E+00 
H  -1.67727703E+00 +2.22811287E-01 +2.50174362E+00 
C  -6.02401965E-01 +3.46011866E+00 +2.18700454E+00 
H  -1.31171783E+00 +3.91805231E+00 +2.89573403E+00 
C  +3.38556722E-01 +4.25675613E+00 +1.53570085E+00 
C  +1.24654447E+00 +3.66814626E+00 +6.47461976E-01 
H  +1.99324285E+00 +4.30135493E+00 +1.46104610E-01 
C  +1.21915672E+00 +2.29018435E+00 +3.68046477E-01 
C  +2.24995077E+00 +1.71429552E+00 -5.85637244E-01 
H  +3.07836545E+00 +1.28065124E+00 +1.88364783E-02 
H  +3.71734733E-01 +5.34301573E+00 +1.72155250E+00 
C  -1.91558633E+00 -6.10404309E-01 -2.90476894E+00 
H  -1.56784509E+00 -7.45629756E-02 -3.80828333E+00 
H  -3.76323787E+00 -1.22999359E+00 -1.89673014E+00 
C  -4.16416184E+00 +5.99146948E-01 -3.08512889E+00 
H  -4.98426857E+00 +9.14779304E-01 -2.40969172E+00 
H  -4.62641515E+00 +1.37011224E-01 -3.98893909E+00 
H  -1.42893197E+00 -1.58371998E+00 -2.74531711E+00 
Ru -1.90573510E+00 +6.69881404E-01 -1.21361381E+00 
Cl -3.71330426E+00 +4.86947299E-01 +3.05818781E-01 
Cl -4.82430330E-01 +1.97685523E+00 -2.53889205E+00 
C  +2.85869045E+00 +2.69876366E+00 -1.58709324E+00 
H  +2.07640361E+00 +3.21245423E+00 -2.18175870E+00 
H  +3.52044026E+00 +2.15450531E+00 -2.29249435E+00 
H  +3.48278968E+00 +3.47332216E+00 -1.09412932E+00 
H  +1.80005600E+00 +8.60645931E-01 -1.12917673E+00 
C  +3.60351254E-01 -2.56241155E+00 -1.28270038E+00 
C  +2.08722776E+00 -3.71354112E+00 -3.22737506E+00 
C  +5.85046937E-01 -3.95659118E+00 -1.32752783E+00 
C  +1.01864946E+00 -1.76047630E+00 -2.23634365E+00 
C  +1.87186398E+00 -2.32820602E+00 -3.19772387E+00 
C  +1.43667453E+00 -4.52641246E+00 -2.28527851E+00 
H  +8.83944768E-02 -4.61708280E+00 -5.98009127E-01 
H  +8.54153070E-01 -6.72021979E-01 -2.24091618E+00 
H  +2.36984301E+00 -1.67355108E+00 -3.93204544E+00 
H  +1.59186404E+00 -5.61807966E+00 -2.29427287E+00 
H  +2.75586240E+00 -4.15909422E+00 -3.98197672E+00 
C  -1.51439583E+00 +1.45950611E+00 +4.29887499E+00 
H  -5.14431828E-01 +1.12924014E+00 +4.64758039E+00 
H  -2.27864161E+00 +8.62122171E-01 +4.83947492E+00 
H  -1.64094663E+00 +2.51606466E+00 +4.61394823E+00 
65
M61
C  +2.38201925E+00 -3.64282343E+00 -1.87364055E+00 
H  +2.09744833E+00 -3.92865328E+00 -2.90892564E+00 
C  +1.89057904E+00 -2.26004768E+00 -1.50927385E+00 
H  +3.49653363E+00 -3.64286761E+00 -1.83056552E+00 
C  +1.91715854E+00 -1.20758907E+00 -2.47977937E+00 
H  +2.16652851E+00 -1.79050095E-01 -2.19038707E+00 
H  +2.19198365E+00 -1.46809854E+00 -3.52261797E+00 
H  +2.03350282E+00 -1.98471228E+00 -4.46107758E-01 
H  +2.01410921E+00 -4.42520311E+00 -1.18283228E+00 
Ru -8.22452624E-02 -1.73204522E+00 -2.15387085E+00 
Cl -4.12305845E-01 -3.69093210E-01 -4.04083300E+00 
Cl -7.09745271E-01 -3.76123060E+00 -1.16492277E+00 
N  -1.60258078E-01 +6.02171429E-01 -2.18491837E-01 
C  -1.21879833E+00 +1.53562794E+00 +3.94508020E-01 
C  -9.66138535E-01 +3.00973837E+00 +6.28061043E-02 
H  -1.00641173E+00 +3.21042880E+00 -1.02257303E+00 
H  -1.77180715E+00 +3.60427962E+00 +5.42178894E-01 
H  +6.43946700E-04 +3.37189212E+00 +4.67531956E-01 
C  -1.28026121E+00 +1.40266118E+00 +1.92492628E+00 
H  -1.51480867E+00 +3.76572193E-01 +2.26076667E+00 
H  -3.27973034E-01 +1.73188002E+00 +2.38958875E+00 
H  -2.07946805E+00 +2.07325351E+00 +2.30385817E+00 
C  -2.47927402E+00 +1.01932673E+00 -3.17401616E-01 
H  -3.40473267E+00 +1.20521965E+00 +2.84062578E-01 
H  -2.58597662E+00 +1.55045033E+00 -1.30036159E+00 
C  -2.22945919E+00 -4.82320641E-01 -5.91576999E-01 
C  -3.02905824E+00 -9.67327464E-01 -1.82049844E+00 
H  -2.81882686E+00 -3.41605014E-01 -2.70890683E+00 
H  -2.80036255E+00 -2.02853197E+00 -2.06543905E+00 
H  -4.11703380E+00 -9.19512123E-01 -1.61086248E+00 
C  -6.85731881E-01 -4.77482742E-01 -8.59215861E-01 
C  +1.24294968E+00 +9.57164669E-01 -1.04059146E-01 
C  +1.81990066E+00 +1.85453396E+00 -1.04670271E+00 
C  +1.11411185E+00 +2.31546044E+00 -2.30919750E+00 
H  +1.56996054E+00 +1.76574282E+00 -3.16574617E+00 
H  +5.81366959E-02 +1.98746381E+00 -2.30101458E+00 
C  +3.15413435E+00 +2.26555705E+00 -8.44075535E-01 
H  +3.61711679E+00 +2.95171683E+00 -1.57132347E+00 
C  +3.89847904E+00 +1.80773315E+00 +2.44732664E-01 
C  +3.32650200E+00 +9.01989705E-01 +1.14568627E+00 
H  +3.92941130E+00 +5.30854549E-01 +1.98741756E+00 
C  +2.00169324E+00 +4.50087415E-01 +9.92829191E-01 
C  +1.44983373E+00 -5.93251416E-01 +1.94926820E+00 
H  +4.04044893E-01 -3.50316272E-01 +2.20612604E+00 
H  +4.93782599E+00 +2.14659819E+00 +3.87705526E-01 
C  +2.24429259E+00 -8.16927845E-01 +3.23710631E+00 
H  +3.26195748E+00 -1.21705808E+00 +3.04634004E+00 
H  +1.71926188E+00 -1.55351988E+00 +3.87947248E+00 
H  +2.35516876E+00 +1.20805127E-01 +3.82242888E+00 
H  +1.38519577E+00 -1.56101113E+00 +1.39663362E+00 
C  +1.20832466E+00 +3.82014686E+00 -2.59406543E+00 
H  +7.76620491E-01 +4.42758208E+00 -1.77172948E+00 
H  +6.57091932E-01 +4.06711164E+00 -3.52543661E+00 
H  +2.25651645E+00 +4.15439568E+00 -2.73894574E+00 
C  -2.63505242E+00 -1.32913283E+00 +6.36217621E-01 
C  -3.50353519E+00 -2.79708087E+00 +2.91252086E+00 
C  -1.73280271E+00 -2.10515809E+00 +1.38604586E+00 
C  -3.98738579E+00 -1.31321288E+00 +1.04609635E+00 
C  -4.41841572E+00 -2.03441328E+00 +2.16898878E+00 
C  -2.16003607E+00 -2.82799821E+00 +2.51283547E+00 
H  -6.79946355E-01 -2.15527273E+00 +1.08426703E+00 
H  -4.72615064E+00 -7.17442656E-01 +4.84647649E-01 
H  -5.48004145E+00 -1.99778593E+00 +2.46468364E+00 
H  -1.42819773E+00 -3.42793795E+00 +3.07892557E+00 
H  -3.83770467E+00 -3.36542378E+00 +3.79591372E+00 
65
M62
C  +2.59302590E+00 -2.90062338E+00 -2.87402746E+00 
C  +2.14907373E+00 -1.82128744E+00 -1.91148172E+00 
H  +2.20601663E+00 -3.90275908E+00 -2.58423458E+00 
C  +2.06015312E+00 -2.09148096E+00 -5.09285817E-01 
Ru +1.29369791E-01 -2.10604711E+00 -1.36556136E+00 
Cl -2.68306544E-01 -1.29649878E+00 -3.55329243E+00 
Cl -1.60255106E-01 -3.86683593E+00 +1.39228661E-01 
N  -9.68100952E-02 +5.55548868E-01 +6.06700752E-02 
C  -1.14099074E+00 +1.54294367E+00 +5.78934146E-01 
C  -1.29711178E+00 +2.73437360E+00 -3.80805640E-01 
H  -1.58060506E+00 +2.43188159E+00 -1.40590481E+00 
H  -2.09488932E+00 +3.39839481E+00 +1.21862685E-02 
H  -3.63884952E-01 +3.33024133E+00 -4.31020827E-01 
C  -7.88549923E-01 +2.09872180E+00 +1.96308881E+00 
H  -7.21706761E-01 +1.30094835E+00 +2.72558676E+00 
H  +1.58158827E-01 +2.67645641E+00 +1.95430517E+00 
H  -1.60023134E+00 +2.79082549E+00 +2.27063935E+00 
C  -2.38835268E+00 +6.48396497E-01 +6.51028969E-01 
H  -2.50738052E+00 +2.80926632E-01 +1.69830116E+00 
H  -3.31746967E+00 +1.21719009E+00 +3.91368215E-01 
C  -2.17453043E+00 -5.38956512E-01 -3.25830765E-01 
C  -2.80515919E+00 -1.83424616E-01 -1.68957604E+00 
H  -2.36084480E+00 +7.40735254E-01 -2.10504094E+00 
H  -2.66293009E+00 -9.72076576E-01 -2.44999538E+00 
H  -3.89274784E+00 -1.01359583E-02 -1.55146577E+00 
C  -5.97997930E-01 -5.94526469E-01 -4.62749702E-01 
C  +1.29323943E+00 +9.72501717E-01 +7.08623251E-02 
C  +1.84261832E+00 +1.63929779E+00 -1.05787539E+00 
C  +1.11721910E+00 +1.79632903E+00 -2.38155138E+00 
H  +1.61638766E+00 +1.12693732E+00 -3.11995968E+00 
H  +8.58002294E-02 +1.40834659E+00 -2.30438148E+00 
C  +3.16098219E+00 +2.13243518E+00 -9.57286935E-01 
H  +3.60542556E+00 +2.64535727E+00 -1.82564293E+00 
C  +3.91221096E+00 +1.97536590E+00 +2.09742927E-01 
C  +3.37108579E+00 +1.27677572E+00 +1.29542689E+00 
H  +3.98082358E+00 +1.12194161E+00 +2.19953545E+00 
C  +2.06659992E+00 +7.49636697E-01 +1.24956456E+00 
C  +1.56209945E+00 -7.58993746E-02 +2.42500012E+00 
H  +1.23260614E+00 +6.12995076E-01 +3.23601220E+00 
H  +6.57744386E-01 -6.40259249E-01 +2.11528241E+00 
H  +4.93621769E+00 +2.37979156E+00 +2.68172424E-01 
C  +2.59089923E+00 -1.05112488E+00 +3.01483018E+00 
H  +2.97995299E+00 -1.75649941E+00 +2.25195220E+00 
H  +2.12061933E+00 -1.65254430E+00 +3.82042346E+00 
H  +3.45930674E+00 -5.27509255E-01 +3.46525628E+00 
C  +1.11111334E+00 +3.22346244E+00 -2.94572043E+00 
H  +2.13692968E+00 +3.60132512E+00 -3.13768937E+00 
H  +6.16270456E-01 +3.94032415E+00 -2.25819228E+00 
H  +5.66890618E-01 +3.25059711E+00 -3.91289175E+00 
C  -2.78290375E+00 -1.82869316E+00 +2.56102622E-01 
C  -3.96345747E+00 -4.14916702E+00 +1.40314562E+00 
C  -3.65053938E+00 -2.65085931E+00 -4.90648573E-01 
C  -2.50804334E+00 -2.20881370E+00 +1.58840887E+00 
C  -3.09024049E+00 -3.34812502E+00 +2.15694939E+00 
C  -4.23444044E+00 -3.79773963E+00 +7.44680947E-02 
H  -3.89139944E+00 -2.40252519E+00 -1.53460023E+00 
H  -1.81338155E+00 -1.60841818E+00 +2.19793512E+00 
H  -2.85375136E+00 -3.61779306E+00 +3.19941539E+00 
H  -4.91350370E+00 -4.41599168E+00 -5.35689917E-01 
H  -4.42555221E+00 -5.04458649E+00 +1.85007961E+00 
H  +2.35625488E+00 -7.84580125E-01 -2.24137949E+00 
H  +2.33647105E+00 -3.09660321E+00 -1.39104201E-01 
H  +2.22268367E+00 -1.28050940E+00 +2.06916026E-01 
H  +2.28079597E+00 -2.68806333E+00 -3.91523405E+00 
H  +3.70593957E+00 -2.97134690E+00 -2.85514943E+00 
58
M63
C  +4.33537659E-01 -6.87999591E-01 +5.48027583E-01 
H  -8.82333973E-01 -6.55089282E-01 -1.15859328E+00 
N  +3.43594053E+00 +6.29751711E-02 +3.79157638E+00 
C  +4.46064716E+00 -9.21699720E-01 +4.33742083E+00 
C  +4.79645687E+00 -6.69860406E-01 +5.80898616E+00 
H  +3.90961860E+00 -7.34553686E-01 +6.46794768E+00 
H  +5.51748460E+00 -1.44805441E+00 +6.13653643E+00 
H  +5.27882177E+00 +3.17530721E-01 +5.95796833E+00 
C  +5.76191701E+00 -8.47453030E-01 +3.51870193E+00 
H  +5.57709414E+00 -9.13530711E-01 +2.42898134E+00 
H  +6.31535774E+00 +8.84386292E-02 +3.72329763E+00 
H  +6.41923395E+00 -1.69334265E+00 +3.81116115E+00 
C  +3.70671567E+00 -2.24131313E+00 +4.11735715E+00 
H  +4.40661525E+00 -3.09722285E+00 +3.93967336E+00 
H  +3.10927079E+00 -2.47264370E+00 +5.03761957E+00 
C  +2.74477165E+00 -2.02648169E+00 +2.91715343E+00 
C  +1.43089430E+00 -2.77806994E+00 +3.19922089E+00 
H  +8.83985017E-01 -2.34612781E+00 +4.06274281E+00 
H  +7.53972939E-01 -2.80079762E+00 +2.32373918E+00 
H  +1.67678352E+00 -3.83253063E+00 +3.45009851E+00 
C  +3.35586505E+00 -2.57326527E+00 +1.61149118E+00 
H  +2.69245797E+00 -2.40606107E+00 +7.42343402E-01 
H  +4.33186676E+00 -2.11124401E+00 +1.37111788E+00 
H  +3.50968684E+00 -3.66782660E+00 +1.72370585E+00 
C  +2.56432720E+00 -4.76833036E-01 +2.89367790E+00 
C  +3.32849469E+00 +1.39736938E+00 +4.34721609E+00 
C  +2.41144253E+00 +1.55431623E+00 +5.42588948E+00 
C  +1.46175603E+00 +4.59777730E-01 +5.83800486E+00 
H  +1.94904158E+00 -5.29809355E-01 +5.93235139E+00 
H  +9.84231258E-01 +7.05142837E-01 +6.80732781E+00 
H  +6.55083006E-01 +3.53456066E-01 +5.08070463E+00 
C  +2.34774674E+00 +2.79814574E+00 +6.07369616E+00 
H  +1.64113082E+00 +2.92653687E+00 +6.91031834E+00 
C  +3.15560949E+00 +3.86782452E+00 +5.66509213E+00 
C  +4.02168293E+00 +3.70662277E+00 +4.58134682E+00 
H  +4.63429759E+00 +4.55932291E+00 +4.24640065E+00 
C  +4.13076281E+00 +2.47584604E+00 +3.89730766E+00 
C  +5.04585302E+00 +2.40608564E+00 +2.68026493E+00 
H  +4.99226261E+00 +1.37824294E+00 +2.26207667E+00 
H  +3.09765421E+00 +4.83670498E+00 +6.18798002E+00 
C  -2.58234303E-01 -3.35445663E-01 +1.75360867E+00 
H  -3.49814958E-01 -1.04444912E+00 +2.59067218E+00 
H  +8.94751085E-01 -1.69290911E+00 +4.68174991E-01 
C  -1.29436480E-03 -9.06076297E-02 -7.72374457E-01 
H  -3.23620246E-01 +9.68231018E-01 -6.62817841E-01 
H  +7.97458748E-01 -1.37664241E-01 -1.53802520E+00 
H  -1.08992057E+00 +3.91542097E-01 +1.68933494E+00 
Ru +1.60149770E+00 +6.46953521E-01 +1.68889607E+00 
Cl +4.16948777E-01 +2.21966577E+00 +2.95631957E+00 
Cl +3.23620220E+00 +3.97400692E-01 -3.19283880E-03 
C  +4.55707782E+00 +3.37114777E+00 +1.58418967E+00 
H  +4.63858682E+00 +4.42967126E+00 +1.91203693E+00 
H  +3.49899128E+00 +3.17943711E+00 +1.31191865E+00 
H  +5.16739308E+00 +3.25124219E+00 +6.64311285E-01 
C  +6.51001531E+00 +2.71806963E+00 +3.03606296E+00 
H  +6.89830258E+00 +2.05742610E+00 +3.83910567E+00 
H  +6.62568170E+00 +3.76663765E+00 +3.38469405E+00 
H  +7.15977909E+00 +2.59131801E+00 +2.14416676E+00 
58
M64
C  -3.22491362E+00 -7.33259895E-01 -2.40676430E+00 
H  -4.09269712E+00 +1.17756892E+00 -3.04260860E+00 
N  +1.16613208E-01 -2.11963608E-01 +7.47495143E-01 
C  +7.75832985E-01 -1.26097105E+00 +1.63710893E+00 
C  +3.92793358E-01 -1.05314875E+00 +3.10843395E+00 
H  -6.99477148E-01 -1.12317266E+00 +3.26416566E+00 
H  +8.74620856E-01 -1.85347019E+00 +3.70891608E+00 
H  +7.55785297E-01 -7.90827348E-02 +3.49635849E+00 
C  +2.30723756E+00 -1.23832114E+00 +1.54165571E+00 
H  +2.68423542E+00 -1.44715696E+00 +5.23520001E-01 
H  +2.71422636E+00 -2.65044908E-01 +1.88080578E+00 
H  +2.71053875E+00 -2.02021341E+00 +2.21819068E+00 
C  +1.46291897E-01 -2.55235568E+00 +1.07407375E+00 
H  +8.78302791E-01 -3.40045596E+00 +1.06253115E+00 
H  -7.21998115E-01 -2.85210364E+00 +1.71751862E+00 
C  -3.76942574E-01 -2.23125583E+00 -3.46985175E-01 
C  -1.55358332E+00 -3.14847730E+00 -6.94512857E-01 
H  -2.42780139E+00 -2.95597591E+00 -4.36214243E-02 
H  -1.86970890E+00 -3.04334351E+00 -1.75046383E+00 
H  -1.23781538E+00 -4.20453110E+00 -5.54120376E-01 
C  -7.06219776E-01 -7.23312570E-01 -2.14044766E-01 
C  +3.14011319E-01 +1.21456248E+00 +9.56633142E-01 
C  -5.51678403E-01 +1.93279291E+00 +1.82976984E+00 
C  -1.68213807E+00 +1.31402575E+00 +2.61408029E+00 
H  -2.58172154E+00 +1.96115000E+00 +2.55525529E+00 
H  -1.97126792E+00 +3.12435702E-01 +2.25680656E+00 
C  -3.43859604E-01 +3.31829122E+00 +1.99124915E+00 
H  -1.01948180E+00 +3.87647625E+00 +2.66098838E+00 
C  +6.85378862E-01 +3.98247494E+00 +1.32208588E+00 
C  +1.52882368E+00 +3.26267880E+00 +4.69456011E-01 
H  +2.33455763E+00 +3.79150165E+00 -6.47804216E-02 
C  +1.37113688E+00 +1.87949529E+00 +2.65050132E-01 
C  +2.34747272E+00 +1.19367302E+00 -6.90603068E-01 
H  +8.29461052E-01 +5.06677014E+00 +1.46010655E+00 
C  -1.90032883E+00 -4.97191953E-01 -2.89370567E+00 
H  -1.72975825E+00 +2.94736429E-01 -3.64730274E+00 
H  -3.50503627E+00 -1.75246790E+00 -2.07557483E+00 
C  -4.39135962E+00 +1.25362898E-01 -2.84530469E+00 
H  -5.21300628E+00 +1.17884768E-01 -2.10022725E+00 
H  -4.80236717E+00 -2.79992027E-01 -3.79963430E+00 
H  -1.18750385E+00 -1.33465313E+00 -2.94958451E+00 
Ru -2.12099342E+00 +3.19744837E-01 -9.56827138E-01 
Cl -3.72808996E+00 -6.27770249E-01 +5.31175924E-01 
Cl -1.21388785E+00 +2.24535845E+00 -1.93518043E+00 
C  +2.21826926E+00 +1.70977425E+00 -2.13498010E+00 
H  +2.43896339E+00 +2.79732114E+00 -2.19611309E+00 
H  +1.20112220E+00 +1.55177202E+00 -2.53875549E+00 
H  +2.94996493E+00 +1.18620445E+00 -2.78731536E+00 
H  +2.10519116E+00 +1.11575812E-01 -7.07237442E-01 
H  -1.41330403E+00 +1.23605861E+00 +3.68962772E+00 
C  +3.80627155E+00 +1.36160704E+00 -2.22280427E-01 
H  +4.48733620E+00 +7.65383989E-01 -8.66400564E-01 
H  +3.95794130E+00 +1.03884626E+00 +8.27376713E-01 
H  +4.12980064E+00 +2.42191933E+00 -2.95989013E-01 
C  +7.43229821E-01 -2.42065062E+00 -1.39757128E+00 
H  +1.62376901E+00 -1.77979274E+00 -1.19799674E+00 
H  +3.93518474E-01 -2.19469966E+00 -2.42483402E+00 
H  +1.07662362E+00 -3.48046128E+00 -1.38243162E+00 
58
M65
C  +1.94809120E+00 -3.55006591E+00 -2.53430683E+00 
H  +1.44065149E+00 -3.26197925E+00 -3.47975492E+00 
C  +1.81052688E+00 -2.49420112E+00 -1.46238538E+00 
H  +3.02945349E+00 -3.68601460E+00 -2.77255725E+00 
C  +1.69662713E+00 -1.10794815E+00 -1.77746280E+00 
H  +2.02722981E+00 -3.80988083E-01 -1.02623174E+00 
H  +1.78057211E+00 -7.75072981E-01 -2.82864498E+00 
H  +2.20583830E+00 -2.78350767E+00 -4.67204227E-01 
H  +1.56115186E+00 -4.53519380E+00 -2.20043637E+00 
Ru -2.19746661E-01 -1.93831036E+00 -1.39441994E+00 
Cl -7.40658613E-01 -9.94172068E-01 -3.49409024E+00 
Cl -3.58275244E-01 -3.73278714E+00 +1.32291436E-01 
N  -3.48143039E-01 +6.16820419E-01 +2.99163158E-01 
C  -1.45802690E+00 +1.55910909E+00 +7.86128477E-01 
C  -1.29618097E+00 +2.97451519E+00 +2.17889877E-01 
H  -1.32151521E+00 +2.98229945E+00 -8.87359299E-01 
H  -2.14999552E+00 +3.58505681E+00 +5.80159255E-01 
H  -3.64111555E-01 +3.46338618E+00 +5.67777318E-01 
C  -1.46854182E+00 +1.66034853E+00 +2.31894624E+00 
H  -1.63451974E+00 +6.90318789E-01 +2.82074057E+00 
H  -5.19318979E-01 +2.09544405E+00 +2.69188405E+00 
H  -2.28846823E+00 +2.34460852E+00 +2.62120239E+00 
C  -2.70499599E+00 +8.74825663E-01 +1.95203452E-01 
H  -3.60269308E+00 +1.01048447E+00 +8.51682759E-01 
H  -2.93177857E+00 +1.32768974E+00 -8.05506698E-01 
C  -2.34285848E+00 -6.10069711E-01 +5.28195120E-03 
C  -3.15048570E+00 -1.25615053E+00 -1.13330183E+00 
H  -3.08144279E+00 -6.85283313E-01 -2.07805847E+00 
H  -2.81904156E+00 -2.30309074E+00 -1.33637270E+00 
H  -4.21769291E+00 -1.32510695E+00 -8.31790803E-01 
C  -2.60297140E+00 -1.42891088E+00 +1.29193950E+00 
H  -2.39615038E+00 -2.50355194E+00 +1.12966900E+00 
H  -1.98240340E+00 -1.09818938E+00 +2.14634231E+00 
H  -3.67105673E+00 -1.31171515E+00 +1.57438915E+00 
C  -8.07218702E-01 -5.27087277E-01 -2.66709232E-01 
C  +1.02797999E+00 +9.97052226E-01 +5.47947344E-01 
C  +1.68333394E+00 +1.86547359E+00 -3.69350889E-01 
C  +1.10680126E+00 +2.23062011E+00 -1.71539928E+00 
H  +1.86350265E+00 +2.03731629E+00 -2.50467940E+00 
H  +2.03873182E-01 +1.64592444E+00 -1.96693639E+00 
H  +8.53999264E-01 +3.31031400E+00 -1.77290610E+00 
C  +2.97465845E+00 +2.32611393E+00 -4.96058388E-02 
H  +3.48851540E+00 +2.99612702E+00 -7.59429677E-01 
C  +3.61716734E+00 +1.92355291E+00 +1.12597321E+00 
C  +2.98197830E+00 +1.02431046E+00 +1.98873033E+00 
H  +3.50649750E+00 +6.81054849E-01 +2.89507698E+00 
C  +1.68407471E+00 +5.39923033E-01 +1.72547809E+00 
C  +1.08814937E+00 -4.92458477E-01 +2.67752467E+00 
H  +3.95990764E-02 -6.83983173E-01 +2.36701779E+00 
H  +4.62876475E+00 +2.29449510E+00 +1.35974760E+00 
C  +1.07943751E+00 -1.18460203E-02 +4.13878123E+00 
H  +2.11066025E+00 +1.09830531E-01 +4.53391400E+00 
H  +5.69610816E-01 -7.59221980E-01 +4.78314288E+00 
H  +5.56025382E-01 +9.57776128E-01 +4.26037804E+00 
C  +1.84554807E+00 -1.82880838E+00 +2.56134739E+00 
H  +2.90823414E+00 -1.71580652E+00 +2.86685725E+00 
H  +1.81787962E+00 -2.22123175E+00 +1.52632574E+00 
H  +1.38188594E+00 -2.59227621E+00 +3.22155684E+00 
58
M66
C  +1.94312189E+00 -2.86651825E+00 -3.12214086E+00 
H  +1.51405440E+00 -2.59853817E+00 -4.10811218E+00 
C  +1.72576195E+00 -1.77883493E+00 -2.09311448E+00 
H  +1.94860764E+00 -7.50920407E-01 -2.44052515E+00 
C  +1.77924767E+00 -2.06320687E+00 -6.93157777E-01 
H  +2.04331790E+00 -3.08480391E+00 -3.59132308E-01 
H  +2.05571682E+00 -1.26305050E+00 +4.86828250E-03 
H  +3.03788847E+00 -3.03097561E+00 -3.25849899E+00 
H  +1.51657948E+00 -3.84231594E+00 -2.79788279E+00 
Ru -2.30186523E-01 -1.98958990E+00 -1.34993956E+00 
Cl -7.75582965E-01 -8.15874073E-01 -3.33697029E+00 
Cl -4.83983250E-01 -3.87391306E+00 +3.76996408E-02 
N  -3.99130738E-01 +5.23702603E-01 +3.37051112E-01 
C  -1.49711701E+00 +1.49602938E+00 +7.82382897E-01 
C  -1.32462480E+00 +2.86090250E+00 +1.05548189E-01 
H  -1.36923227E+00 +2.78292700E+00 -9.96347087E-01 
H  -2.15793322E+00 +3.51709592E+00 +4.34066000E-01 
H  -3.74959788E-01 +3.35348157E+00 +3.99957236E-01 
C  -1.50476559E+00 +1.71728862E+00 +2.30186136E+00 
H  -1.68485383E+00 +7.91067092E-01 +2.87778894E+00 
H  -5.52394448E-01 +2.17026500E+00 +2.64346706E+00 
H  -2.31820826E+00 +2.43148557E+00 +2.54631397E+00 
C  -2.75772523E+00 +7.73853000E-01 +2.61460036E-01 
H  -3.63266430E+00 +9.23557010E-01 +9.45338473E-01 
H  -3.02716517E+00 +1.18592878E+00 -7.46154515E-01 
C  -2.39049344E+00 -7.16972212E-01 +1.11352390E-01 
C  -3.21993838E+00 -1.40270067E+00 -9.87396319E-01 
H  -3.16846191E+00 -8.58770204E-01 -1.94939134E+00 
H  -2.88879567E+00 -2.45302292E+00 -1.16113459E+00 
H  -4.28217205E+00 -1.45972647E+00 -6.66429587E-01 
C  -2.59419484E+00 -1.49404051E+00 +1.43090701E+00 
H  -2.33475687E+00 -2.56301305E+00 +1.30713445E+00 
H  -1.97946655E+00 -1.09345885E+00 +2.25998884E+00 
H  -3.66238508E+00 -1.42234221E+00 +1.72760346E+00 
C  -8.69230895E-01 -6.22808546E-01 -2.07459018E-01 
C  +1.00017235E+00 +8.69587100E-01 +4.92260071E-01 
C  +1.67089081E+00 +1.57398546E+00 -5.45106175E-01 
C  +1.03247018E+00 +1.94211169E+00 -1.86157443E+00 
H  +1.74255905E+00 +1.74490589E+00 -2.69134844E+00 
H  +1.09507649E-01 +1.37482062E+00 -2.06938245E+00 
H  +7.95776960E-01 +3.02705228E+00 -1.89885333E+00 
C  +3.01948456E+00 +1.93173425E+00 -3.45781699E-01 
H  +3.54543939E+00 +2.47465660E+00 -1.14913573E+00 
C  +3.69187476E+00 +1.60554575E+00 +8.35102510E-01 
C  +3.02650240E+00 +8.86338061E-01 +1.83365600E+00 
H  +3.56858298E+00 +6.06553836E-01 +2.75133360E+00 
C  +1.68018605E+00 +4.95792339E-01 +1.68903490E+00 
C  +1.05527386E+00 -3.47219757E-01 +2.80044561E+00 
H  -1.91100210E-02 -4.87203441E-01 +2.56433249E+00 
H  +4.74571825E+00 +1.89897531E+00 +9.72639768E-01 
C  +1.16657036E+00 +3.38843197E-01 +4.17295528E+00 
H  +2.22288829E+00 +3.99694450E-01 +4.51179747E+00 
H  +6.11236912E-01 -2.44073223E-01 +4.93808482E+00 
H  +7.57629808E-01 +1.36955638E+00 +4.16451982E+00 
C  +1.68632149E+00 -1.75146927E+00 +2.87165641E+00 
H  +2.78561688E+00 -1.69467083E+00 +3.02398678E+00 
H  +1.48993117E+00 -2.34397365E+00 +1.95815685E+00 
H  +1.25883974E+00 -2.31181284E+00 +3.73059035E+00 
81
M67
Ru +8.72613406E-02 +6.03766951E-01 +3.03061047E-01 
Cl -1.82629345E+00 +8.90870792E-01 +1.74867997E+00 
Cl +2.00499248E+00 +6.76591927E-01 -1.17737279E+00 
N  -1.71855465E+00 -5.74125460E-01 -1.85100548E+00 
C  -1.16525662E+00 +5.41542299E-01 -1.31471518E+00 
N  -1.62187347E+00 +1.62332969E+00 -1.99801974E+00 
C  -2.64939364E+00 +1.25964570E+00 -3.00402429E+00 
H  -2.41653534E+00 +1.74210021E+00 -3.98860939E+00 
H  -3.65737361E+00 +1.61981872E+00 -2.65873120E+00 
C  -2.55068765E+00 -2.71726795E-01 -3.04261934E+00 
C  -1.45842218E+00 -1.93755458E+00 -1.47357314E+00 
C  -2.34213863E+00 -2.57357299E+00 -5.68956827E-01 
C  -2.11216023E+00 -3.92478849E+00 -2.53879692E-01 
H  -2.79309085E+00 -4.42526538E+00 +4.55351004E-01 
C  -1.04859558E+00 -4.65060450E+00 -8.20460505E-01 
C  -2.06694807E-01 -3.99221800E+00 -1.73511434E+00 
H  +6.22476154E-01 -4.54869919E+00 -2.20526857E+00 
C  -3.93225424E-01 -2.64168587E+00 -2.08514008E+00 
C  -3.49976961E+00 -1.82729350E+00 +3.83372602E-02 
H  -3.15604183E+00 -9.36438025E-01 +6.03172484E-01 
H  -4.07062681E+00 -2.48174857E+00 +7.26517760E-01 
H  -4.20436746E+00 -1.46283620E+00 -7.41088987E-01 
C  +5.17495520E-01 -1.97707841E+00 -3.08225700E+00 
H  +1.07821225E+00 -1.13725024E+00 -2.61968008E+00 
C  +1.42534659E+00 +6.60097717E-01 +2.25816802E+00 
H  +7.10596257E-01 +3.91344996E-01 +3.10696599E+00 
C  +1.12317565E+00 +1.90027020E+00 +1.56661973E+00 
H  +1.94619989E+00 +2.43253620E+00 +1.05480562E+00 
H  +3.44579931E-01 +2.53937872E+00 +2.02322413E+00 
C  +8.67735937E-01 -9.61592691E-01 +1.04143282E+00 
H  +1.86234084E+00 -1.19209707E+00 +5.91552752E-01 
C  +4.01006087E-01 -2.08708619E+00 +1.87252844E+00 
C  -2.64692038E-01 -4.37026494E+00 +3.41995547E+00 
C  +1.29678893E+00 -3.18377576E+00 +1.98836160E+00 
C  -8.42548811E-01 -2.16805617E+00 +2.54556590E+00 
C  -1.16323748E+00 -3.29391873E+00 +3.31354862E+00 
C  +9.67932933E-01 -4.31294267E+00 +2.74945794E+00 
H  +2.26726750E+00 -3.13558235E+00 +1.46689356E+00 
H  -1.54566197E+00 -1.32872345E+00 +2.46281496E+00 
H  -2.13353247E+00 -3.33568433E+00 +3.83584340E+00 
H  +1.68200474E+00 -5.14959433E+00 +2.82567845E+00 
H  -5.26521186E-01 -5.25422050E+00 +4.02501763E+00 
C  +2.83034914E+00 +2.08973203E-01 +2.49316008E+00 
C  +5.46155518E+00 -6.44194428E-01 +3.10870641E+00 
C  +3.07207027E+00 -6.89687206E-01 +3.55677409E+00 
C  +3.93191811E+00 +6.69303977E-01 +1.73682304E+00 
C  +5.23172404E+00 +2.42328993E-01 +2.04303649E+00 
C  +4.37437450E+00 -1.11007217E+00 +3.86454004E+00 
H  +2.22225512E+00 -1.05181989E+00 +4.15850982E+00 
H  +3.76950213E+00 +1.35826483E+00 +8.95562165E-01 
H  +6.07908413E+00 +6.13793340E-01 +1.44314116E+00 
H  +4.54013132E+00 -1.80282995E+00 +4.70606869E+00 
H  +6.48685296E+00 -9.70080736E-01 +3.34915258E+00 
H  +1.24907346E+00 -2.70370332E+00 -3.48809507E+00 
H  -4.89654202E-02 -1.55407697E+00 -3.93947274E+00 
C  -8.05619158E-01 -6.08938896E+00 -4.41808933E-01 
H  -2.43600402E-01 -6.63097808E+00 -1.22969750E+00 
H  -1.75685667E+00 -6.63009477E+00 -2.56818715E-01 
H  -2.08326505E-01 -6.15429223E+00 +4.95018519E-01 
H  -2.03749728E+00 -6.50693592E-01 -3.96839691E+00 
H  -3.54636803E+00 -7.79227879E-01 -2.95635862E+00 
C  -1.32505021E+00 +3.00172616E+00 -1.70957722E+00 
C  -7.18488469E-01 +5.71142784E+00 -1.18285398E+00 
C  -2.56038908E-01 +3.62608065E+00 -2.40646743E+00 
C  -2.15096211E+00 +3.73902042E+00 -8.26437927E-01 
C  -1.81272422E+00 +5.08285213E+00 -5.67289765E-01 
C  +3.28721307E-02 +4.96935036E+00 -2.11534072E+00 
H  -2.44156744E+00 +5.65765714E+00 +1.34593808E-01 
H  +8.68792821E-01 +5.45575571E+00 -2.64736386E+00 
C  +5.32854183E-01 +2.88686779E+00 -3.45347397E+00 
H  +1.11131070E+00 +2.05458716E+00 -3.00172120E+00 
H  +1.24004608E+00 +3.57046030E+00 -3.96370338E+00 
H  -1.32390800E-01 +2.44373851E+00 -4.22527132E+00 
C  -3.40796728E+00 +3.16598839E+00 -2.25101017E-01 
H  -3.58376321E+00 +3.57692114E+00 +7.89206648E-01 
H  -3.37312577E+00 +2.06601627E+00 -1.38800429E-01 
H  -4.28824302E+00 +3.44431812E+00 -8.47668522E-01 
C  -3.57298918E-01 +7.14116740E+00 -8.68211038E-01 
H  +5.50077351E-01 +7.18989055E+00 -2.26088443E-01 
H  -1.17468895E+00 +7.66138204E+00 -3.29735417E-01 
H  -1.26495091E-01 +7.71471099E+00 -1.79057237E+00 
85
M68
Ru +7.65709592E-01 -5.15001519E-01 +2.78428856E-01 
Cl -1.23472147E+00 -1.86452035E+00 +2.50090168E-01 
Cl +2.81114426E+00 +7.24740793E-01 +6.66803154E-01 
N  -9.98296005E-01 +1.74731826E+00 +1.21305145E+00 
C  -3.48227543E-01 +1.13434775E+00 +2.16276866E-01 
C  -5.35277942E-01 +1.94236022E+00 -1.09323088E+00 
C  -1.70004326E+00 +2.91042861E+00 -7.25632546E-01 
H  -2.67260428E+00 +2.48779057E+00 -1.08021162E+00 
H  -1.56443798E+00 +3.90805707E+00 -1.21589082E+00 
C  -1.73280429E+00 +3.03183811E+00 +8.09717853E-01 
C  +7.66181020E-01 +2.73394240E+00 -1.34446779E+00 
H  +1.05481326E+00 +3.32188403E+00 -4.52746810E-01 
H  +6.12415966E-01 +3.44175125E+00 -2.18508322E+00 
H  +1.61529918E+00 +2.06783136E+00 -1.58150213E+00 
C  -9.99794825E-01 +4.27424763E+00 +1.33651552E+00 
H  -9.96810615E-01 +4.29646677E+00 +2.44435945E+00 
H  -1.54637327E+00 +5.17479331E+00 +9.87501033E-01 
H  +4.27615677E-02 +4.34869950E+00 +9.75128192E-01 
C  -3.16715863E+00 +3.06295427E+00 +1.34268921E+00 
H  -3.78148671E+00 +2.24316186E+00 +9.28668301E-01 
H  -3.62918580E+00 +4.02335838E+00 +1.03230449E+00 
H  -3.19699246E+00 +3.02159038E+00 +2.45085712E+00 
C  -9.41594968E-01 +1.29104673E+00 +2.60064165E+00 
C  +1.49704311E-01 +1.68797661E+00 +3.42521393E+00 
C  +1.92297343E-01 +1.20505544E+00 +4.75037849E+00 
H  +1.04634505E+00 +1.48773463E+00 +5.38754371E+00 
C  -8.14672179E-01 +3.86957490E-01 +5.26256511E+00 
H  -7.62346512E-01 +2.35999563E-02 +6.30216508E+00 
C  -1.88975410E+00 +2.37299353E-02 +4.44447237E+00 
H  -2.68071588E+00 -6.23663331E-01 +4.85200344E+00 
C  -1.98452550E+00 +4.55012468E-01 +3.10755922E+00 
C  +1.28744349E+00 +2.58940772E+00 +2.98873369E+00 
H  +1.18800692E+00 +2.86020631E+00 +1.92313244E+00 
H  +2.22735840E+00 +1.99805081E+00 +3.04407577E+00 
C  -3.18813289E+00 +1.56473405E-02 +2.29203079E+00 
H  -4.00822384E+00 +7.51505539E-01 +2.45338750E+00 
C  -3.72501661E+00 -1.38010498E+00 +2.62775131E+00 
H  -2.92673794E+00 -2.14521476E+00 +2.55507613E+00 
H  -4.52424635E+00 -1.65662861E+00 +1.90897879E+00 
H  -4.17245431E+00 -1.43148409E+00 +3.64223335E+00 
C  +2.15360057E+00 -2.47594466E+00 +2.06364497E-01 
C  +1.61194207E+00 -2.02521205E+00 +1.47292298E+00 
H  +2.30754848E+00 -1.48848385E+00 +2.14337128E+00 
H  +8.40727585E-01 -2.64443028E+00 +1.96580030E+00 
C  +1.22499151E+00 -1.37226551E+00 -1.35743582E+00 
H  +3.19612868E+00 -2.08466978E+00 -4.35091594E-02 
H  +4.61153362E-01 -2.12910158E+00 -1.65201051E+00 
C  +2.17458129E+00 -1.13599465E+00 -2.46028554E+00 
C  +3.84573692E+00 -8.50113939E-01 -4.73826866E+00 
C  +1.95624146E+00 -1.90545517E+00 -3.63469130E+00 
C  +3.25817194E+00 -2.22830594E-01 -2.45607223E+00 
C  +4.07849740E+00 -8.40165651E-02 -3.58216916E+00 
C  +2.77948569E+00 -1.76372187E+00 -4.75926169E+00 
H  +1.11679660E+00 -2.61992647E+00 -3.65415774E+00 
H  +3.44183272E+00 +3.76398486E-01 -1.55353044E+00 
H  +4.91490751E+00 +6.34281648E-01 -3.55852692E+00 
H  +2.58731130E+00 -2.37217194E+00 -5.65842027E+00 
H  +4.49507770E+00 -7.33769408E-01 -5.62186095E+00 
C  +1.87956262E+00 -3.83778682E+00 -3.39775802E-01 
C  +1.54564260E+00 -6.46050051E+00 -1.36191375E+00 
C  +2.78326130E+00 -4.36871020E+00 -1.28869781E+00 
C  +8.00401318E-01 -4.64557595E+00 +8.52054099E-02 
C  +6.37431972E-01 -5.94120114E+00 -4.24195456E-01 
C  +2.62224934E+00 -5.66823190E+00 -1.79072225E+00 
H  +3.63461391E+00 -3.75319975E+00 -1.62321467E+00 
H  +7.69316961E-02 -4.25287028E+00 +8.13632129E-01 
H  -2.09801764E-01 -6.55649601E+00 -7.86461149E-02 
H  +3.34671120E+00 -6.06519238E+00 -2.52088369E+00 
H  +1.41694006E+00 -7.48301456E+00 -1.75329258E+00 
H  -2.93160885E+00 +5.62059875E-02 +1.21612239E+00 
C  +1.44724616E+00 +3.85081691E+00 +3.85038074E+00 
H  +5.40229712E-01 +4.49011167E+00 +3.83263952E+00 
H  +2.29916788E+00 +4.46106105E+00 +3.48327619E+00 
H  +1.65444260E+00 +3.60184889E+00 +4.91207670E+00 
C  -9.19642152E-01 +1.07133749E+00 -2.29953658E+00 
C  -1.78650181E+00 -4.29573488E-01 -4.54922571E+00 
C  -1.97499120E-01 +1.09557384E+00 -3.50855527E+00 
C  -2.07182400E+00 +2.57020761E-01 -2.23395018E+00 
C  -2.50310162E+00 -4.82781606E-01 -3.34184630E+00 
C  -6.29167145E-01 +3.56490592E-01 -4.62394195E+00 
H  +7.16084311E-01 +1.69982477E+00 -3.60173991E+00 
H  -2.64510492E+00 +1.98196789E-01 -1.29641895E+00 
H  -3.40589261E+00 -1.11009081E+00 -3.25972712E+00 
H  -4.76674415E-02 +4.00715601E-01 -5.55933189E+00 
H  -2.12829119E+00 -1.00476357E+00 -5.42545450E+00 
85
M69
Ru +6.86292195E-01 -6.38587293E-01 +2.18867426E-01 
Cl -1.02392362E+00 -2.23738789E+00 +8.04866229E-01 
Cl +2.51842310E+00 +9.55847510E-01 +3.44701223E-02 
N  -1.02662297E+00 +1.64651865E+00 +1.05510438E+00 
C  -5.46903589E-01 +9.19781638E-01 +3.73767284E-02 
C  -9.34861268E-01 +1.61506822E+00 -1.29892634E+00 
C  -1.12842024E+00 +3.06918501E+00 -7.97831638E-01 
H  -1.78677364E+00 +3.68387201E+00 -1.45948537E+00 
H  -1.20384916E-01 +3.56119385E+00 -7.60985389E-01 
C  -1.68545627E+00 +2.96423956E+00 +6.30067677E-01 
C  +1.53945988E-01 +1.54393908E+00 -2.38691813E+00 
H  +1.13213859E+00 +1.88677369E+00 -1.99902185E+00 
H  -1.49741297E-01 +2.18788871E+00 -3.23863652E+00 
H  +2.69006678E-01 +5.11185776E-01 -2.77182257E+00 
C  -1.24405849E+00 +4.13327366E+00 +1.51044434E+00 
H  -1.50943051E+00 +3.96919487E+00 +2.57508188E+00 
H  -1.77984810E+00 +5.04417272E+00 +1.17068280E+00 
H  -1.59184014E-01 +4.33138608E+00 +1.43248423E+00 
C  -3.21768048E+00 +2.86205706E+00 +6.75979679E-01 
H  -3.60578489E+00 +2.00420586E+00 +9.73825766E-02 
H  -3.64424386E+00 +3.79110562E+00 +2.43960435E-01 
H  -3.57788137E+00 +2.78730479E+00 +1.72139231E+00 
C  -9.55450177E-01 +1.20649400E+00 +2.44616157E+00 
C  +1.60377029E-01 +1.58111212E+00 +3.24561244E+00 
C  +2.18557327E-01 +1.09713562E+00 +4.57019992E+00 
H  +1.08910281E+00 +1.36206015E+00 +5.19228305E+00 
C  -7.93820173E-01 +2.96554670E-01 +5.09912594E+00 
H  -7.27364501E-01 -7.04068729E-02 +6.13669761E+00 
C  -1.89194728E+00 -4.77130735E-02 +4.30216203E+00 
H  -2.68303480E+00 -6.84768435E-01 +4.72448439E+00 
C  -2.00466263E+00 +3.89209085E-01 +2.96929035E+00 
C  +1.30605629E+00 +2.45400981E+00 +2.77285740E+00 
H  +1.15972338E+00 +2.74968316E+00 +1.71844641E+00 
H  +2.22886096E+00 +1.83230355E+00 +2.76328280E+00 
C  -3.22544880E+00 -1.47860786E-02 +2.16178743E+00 
H  -3.96856043E+00 +8.12358950E-01 +2.20966796E+00 
C  -3.91858255E+00 -1.30478477E+00 +2.60939558E+00 
H  -3.20766647E+00 -2.15448995E+00 +2.64895529E+00 
H  -4.72112785E+00 -1.56598801E+00 +1.88876869E+00 
H  -4.39927927E+00 -1.20569750E+00 +3.60529373E+00 
C  +2.21161365E+00 -2.48027418E+00 +3.12781292E-01 
C  +1.92136430E+00 -1.72461155E+00 +1.52118498E+00 
H  +2.72364889E+00 -1.09576091E+00 +1.94869144E+00 
H  +1.23951167E+00 -2.20286305E+00 +2.24776675E+00 
C  +1.42926714E+00 -1.46453875E+00 -1.32822180E+00 
H  -2.94062887E+00 -1.04530424E-01 +1.09637663E+00 
C  +1.55293274E+00 +3.68951586E+00 +3.65173554E+00 
H  +6.65592772E-01 +4.35472197E+00 +3.69316625E+00 
H  +2.40300078E+00 +4.28083267E+00 +3.25105929E+00 
H  +1.80811921E+00 +3.41286395E+00 +4.69584252E+00 
C  -2.21947229E+00 +1.01490476E+00 -1.91426533E+00 
C  -4.47915475E+00 -8.89041136E-02 -3.23644591E+00 
C  -2.98919925E+00 +1.78891969E+00 -2.81104595E+00 
C  -2.59511238E+00 -3.26548091E-01 -1.70627389E+00 
C  -3.71621169E+00 -8.69705556E-01 -2.35683200E+00 
C  -4.10521464E+00 +1.24538520E+00 -3.46416792E+00 
H  -2.71248043E+00 +2.83504424E+00 -3.01764295E+00 
H  -2.01390271E+00 -9.56874674E-01 -1.01902124E+00 
H  -3.99077115E+00 -1.92099670E+00 -2.16794586E+00 
H  -4.68662644E+00 +1.87305349E+00 -4.15985436E+00 
H  -5.35785375E+00 -5.16584873E-01 -3.74649143E+00 
H  +1.56084721E+00 -3.40706414E+00 +1.61465131E-01 
H  +2.35983186E+00 -9.57034264E-01 -1.67275375E+00 
C  +9.47685766E-01 -2.42162346E+00 -2.34309200E+00 
C  +2.53334486E-01 -4.22031213E+00 -4.42416628E+00 
C  +1.79052075E+00 -2.59948924E+00 -3.47337471E+00 
C  -2.58875329E-01 -3.16289655E+00 -2.28765605E+00 
C  -5.94508472E-01 -4.05227682E+00 -3.31526307E+00 
C  +1.44922023E+00 -3.48909261E+00 -4.50050168E+00 
H  +2.73057869E+00 -2.02597542E+00 -3.53297425E+00 
H  -9.18777069E-01 -3.04066214E+00 -1.41848056E+00 
H  -1.53674812E+00 -4.62161598E+00 -3.25353142E+00 
H  +2.12100474E+00 -3.61026482E+00 -5.36620263E+00 
H  -2.09544752E-02 -4.92033055E+00 -5.23076795E+00 
C  +3.60110383E+00 -2.64287292E+00 -2.12303044E-01 
C  +6.21012011E+00 -3.12924180E+00 -1.20269708E+00 
C  +4.66215657E+00 -1.76127997E+00 +9.34658799E-02 
C  +3.87100100E+00 -3.76630233E+00 -1.02652017E+00 
C  +5.16392722E+00 -4.01192674E+00 -1.51183119E+00 
C  +5.95194190E+00 -2.00604198E+00 -3.98884856E-01 
H  +4.47386320E+00 -8.72301123E-01 +7.12374996E-01 
H  +3.05317211E+00 -4.46545451E+00 -1.26677894E+00 
H  +5.35370468E+00 -4.90113460E+00 -2.13534558E+00 
H  +6.76852293E+00 -1.30862793E+00 -1.48614964E-01 
H  +7.22780747E+00 -3.31841053E+00 -1.58196148E+00 
85
M70
Ru +5.20083499E-01 -9.86758433E-01 +1.03249892E+00 
Cl -1.50417190E+00 -2.33167003E+00 +1.19053742E+00 
Cl +2.60588598E+00 +2.24888699E-01 +1.22955273E+00 
N  -1.24639421E+00 +1.18293093E+00 +1.14337612E-02 
C  -7.16692584E-01 +5.96610554E-01 +1.09098581E+00 
C  -1.41669568E+00 +1.17567119E+00 +2.35780692E+00 
C  -2.75312355E+00 +1.66425970E+00 +1.73693516E+00 
H  -3.24730359E+00 +2.47061152E+00 +2.33249521E+00 
H  -3.45519349E+00 +7.90754152E-01 +1.67587435E+00 
C  -2.41331839E+00 +2.13162118E+00 +3.12775590E-01 
C  -1.64929532E+00 +1.31241158E-01 +3.46931296E+00 
H  -2.22111080E+00 -7.36435551E-01 +3.09193315E+00 
H  -2.20280515E+00 +6.02253091E-01 +4.30721912E+00 
H  -6.83232942E-01 -2.39692684E-01 +3.87350900E+00 
C  -3.58241273E+00 +1.93004247E+00 -6.51951452E-01 
H  -3.28856921E+00 +2.12614964E+00 -1.70331616E+00 
H  -4.37602870E+00 +2.65935718E+00 -3.86313976E-01 
H  -4.01793061E+00 +9.17012242E-01 -5.77267349E-01 
C  -1.96002648E+00 +3.59718574E+00 +2.30802833E-01 
H  -1.13574066E+00 +3.83355716E+00 +9.28303555E-01 
H  -2.82121885E+00 +4.24896262E+00 +4.85804622E-01 
H  -1.64455757E+00 +3.85279096E+00 -8.01145415E-01 
C  -7.21446691E-01 +1.00437000E+00 -1.33508627E+00 
C  -1.30673427E+00 +4.23818989E-02 -2.20450937E+00 
C  -7.62156723E-01 -9.35744374E-02 -3.49640630E+00 
H  -1.19203353E+00 -8.48570001E-01 -4.17440233E+00 
C  +3.19134461E-01 +6.80993210E-01 -3.92359771E+00 
H  +7.34885231E-01 +5.44044291E-01 -4.93470766E+00 
C  +8.83322624E-01 +1.61519074E+00 -3.05098495E+00 
H  +1.75094569E+00 +2.21178911E+00 -3.37598927E+00 
C  +3.85869054E-01 +1.79906442E+00 -1.74576617E+00 
C  -2.43491067E+00 -8.91428693E-01 -1.81371139E+00 
H  -2.75172034E+00 -7.04240293E-01 -7.71427024E-01 
H  -2.02350619E+00 -1.92643148E+00 -1.79729034E+00 
C  +1.09511565E+00 +2.79047449E+00 -8.43895118E-01 
H  +5.91926018E-01 +2.84877576E+00 +1.34941609E-01 
C  +1.23236414E+00 +4.20095917E+00 -1.43365626E+00 
H  +2.42462364E-01 +4.65413677E+00 -1.65242768E+00 
H  +1.81506642E+00 +4.20512021E+00 -2.37841902E+00 
H  +1.75877191E+00 +4.86742512E+00 -7.18496465E-01 
C  +1.89130473E+00 -2.95730323E+00 +1.00765089E+00 
C  +1.39970370E+00 -2.43838310E+00 +2.26946149E+00 
H  +2.12785903E+00 -1.87773071E+00 +2.88449347E+00 
H  +6.47552693E-01 -3.02767675E+00 +2.82448653E+00 
C  +8.78064873E-01 -1.94650828E+00 -5.71027101E-01 
H  +2.10928539E+00 +2.38516860E+00 -6.27156658E-01 
C  -6.35482330E-01 +2.35143819E+00 +2.99115883E+00 
C  +7.14802961E-01 +4.49404115E+00 +4.28375346E+00 
C  -1.30667764E+00 +3.19049344E+00 +3.90896660E+00 
C  +7.28987281E-01 +2.59606901E+00 +2.75067445E+00 
C  +1.39512583E+00 +3.65866134E+00 +3.38757951E+00 
C  -6.43152594E-01 +4.24838051E+00 +4.54604008E+00 
H  -2.37064669E+00 +3.01815832E+00 +4.13955231E+00 
H  +1.29617570E+00 +1.94117955E+00 +2.07638564E+00 
H  +2.46499446E+00 +3.82433360E+00 +3.17712088E+00 
H  -1.19509700E+00 +4.88641554E+00 +5.25622794E+00 
H  +1.23734119E+00 +5.32729017E+00 +4.78156722E+00 
C  -3.64123083E+00 -8.59982766E-01 -2.76250846E+00 
H  -3.36310714E+00 -1.14919308E+00 -3.79745856E+00 
H  -4.10495067E+00 +1.46549365E-01 -2.81439097E+00 
H  -4.41865913E+00 -1.57508888E+00 -2.42026966E+00 
H  +1.01936625E-01 -2.72229701E+00 -7.64988932E-01 
H  +2.92214307E+00 -2.57760508E+00 +6.94957604E-01 
C  +1.74962642E+00 -1.77437982E+00 -1.74595922E+00 
C  +3.25346824E+00 -1.61245693E+00 -4.14707478E+00 
C  +2.81779812E+00 -8.53100573E-01 -1.87287525E+00 
C  +1.45876610E+00 -2.61372969E+00 -2.85578568E+00 
C  +2.19574060E+00 -2.53033189E+00 -4.04289335E+00 
C  +3.56011079E+00 -7.80291763E-01 -3.05744073E+00 
H  +3.05376858E+00 -1.97539340E-01 -1.02447966E+00 
H  +6.32615300E-01 -3.33940809E+00 -2.77247641E+00 
H  +1.94761656E+00 -3.19095241E+00 -4.88994831E+00 
H  +4.38936355E+00 -5.76083463E-02 -3.13412037E+00 
H  +3.83977345E+00 -1.54570459E+00 -5.07872511E+00 
C  +1.59501131E+00 -4.34272456E+00 +5.39056934E-01 
C  +1.21003511E+00 -7.00462561E+00 -3.56558446E-01 
C  +2.44791912E+00 -4.91372105E+00 -4.34011271E-01 
C  +5.41565498E-01 -5.13160190E+00 +1.05460113E+00 
C  +3.53963742E-01 -6.44712725E+00 +6.07902127E-01 
C  +2.26109186E+00 -6.23172382E+00 -8.74967446E-01 
H  +3.27954836E+00 -4.31310937E+00 -8.38038031E-01 
H  -1.41215391E-01 -4.71039554E+00 +1.80622223E+00 
H  -4.71367658E-01 -7.04791294E+00 +1.02463178E+00 
H  +2.94588322E+00 -6.65845047E+00 -1.62629123E+00 
H  +1.06138239E+00 -8.04204371E+00 -6.98485533E-01 
85
M71
Ru +5.72698300E-01 -9.46079454E-01 +1.01476781E+00 
Cl -1.20516152E+00 -2.53711795E+00 +1.47467331E+00 
Cl +2.41571836E+00 +6.23115114E-01 +9.45134666E-01 
N  -1.12947594E+00 +1.20114699E+00 -2.16758462E-01 
C  -6.97015717E-01 +5.87818148E-01 +8.89715191E-01 
C  -1.34358443E+00 +1.26125504E+00 +2.12913248E+00 
C  -1.85011971E+00 +2.61187427E+00 +1.54327765E+00 
H  -1.09867011E+00 +3.42051608E+00 +1.71744349E+00 
H  -2.80531951E+00 +2.92807527E+00 +2.03500237E+00 
C  -2.03332190E+00 +2.41347839E+00 +2.47647943E-02 
C  -2.55550781E+00 +4.02177305E-01 +2.55925256E+00 
H  -2.25969644E+00 -6.11218332E-01 +2.88514053E+00 
H  -3.26854533E+00 +2.75481544E-01 +1.72349702E+00 
H  -3.08634945E+00 +9.16787400E-01 +3.38685360E+00 
C  -3.47969732E+00 +2.11526184E+00 -3.96140733E-01 
H  -3.53918243E+00 +1.89759540E+00 -1.48179449E+00 
H  -4.09468438E+00 +3.01855712E+00 -2.03052361E-01 
H  -3.93117940E+00 +1.27271593E+00 +1.59257626E-01 
C  -1.55545001E+00 +3.63852999E+00 -7.59782336E-01 
H  -1.59173198E+00 +3.46561010E+00 -1.85454417E+00 
H  -5.32330578E-01 +3.94592596E+00 -4.73301417E-01 
H  -2.23975164E+00 +4.48247936E+00 -5.32008944E-01 
C  -8.84114898E-01 +6.91338635E-01 -1.55987986E+00 
C  -1.72005387E+00 -3.45806370E-01 -2.06436444E+00 
C  -1.46680482E+00 -8.27086264E-01 -3.36444400E+00 
H  -2.09338223E+00 -1.64283240E+00 -3.75881260E+00 
C  -4.31215691E-01 -3.09584516E-01 -4.14580494E+00 
H  -2.47044203E-01 -7.08120617E-01 -5.15666976E+00 
C  +3.85667243E-01 +6.99033814E-01 -3.62744977E+00 
H  +1.22235748E+00 +1.08734369E+00 -4.23101964E+00 
C  +1.89723338E-01 +1.21728708E+00 -2.33179700E+00 
C  -2.83279986E+00 -1.00720419E+00 -1.27455640E+00 
H  -2.91131260E+00 -5.66494671E-01 -2.65147899E-01 
H  -2.53759286E+00 -2.06445209E+00 -1.09926140E+00 
C  +1.18477464E+00 +2.24645798E+00 -1.83074714E+00 
H  +9.41293517E-01 +2.54658835E+00 -7.95214677E-01 
C  +1.33393412E+00 +3.47955874E+00 -2.73247359E+00 
H  +2.08956469E+00 +4.17557908E+00 -2.31120526E+00 
H  +3.80911908E-01 +4.03759858E+00 -2.83915323E+00 
H  +1.67405811E+00 +3.20765957E+00 -3.75351570E+00 
C  +2.08689170E+00 -2.80383590E+00 +1.21126221E+00 
C  +1.71931471E+00 -2.05333281E+00 +2.39276178E+00 
H  +2.48407474E+00 -1.42299599E+00 +2.88165898E+00 
H  +9.74919559E-01 -2.52267190E+00 +3.06125854E+00 
C  +1.36762609E+00 -1.74642489E+00 -5.12323567E-01 
H  +2.17207214E+00 +1.73865236E+00 -1.74718025E+00 
C  -3.63394965E-01 +1.46609025E+00 +3.29941922E+00 
C  +1.41705070E+00 +1.93839452E+00 +5.46736105E+00 
C  -5.25420721E-01 +8.03662303E-01 +4.53470808E+00 
C  +7.19756653E-01 +2.36346791E+00 +3.17473372E+00 
C  +1.59370622E+00 +2.60321334E+00 +4.24317119E+00 
C  +3.53888745E-01 +1.03553049E+00 +5.60619302E+00 
H  -1.35026723E+00 +9.15157920E-02 +4.68045617E+00 
H  +8.91727827E-01 +2.88458747E+00 +2.22106311E+00 
H  +2.42954461E+00 +3.31007646E+00 +4.11259988E+00 
H  +1.97342677E-01 +5.04422520E-01 +6.55960874E+00 
H  +2.10397617E+00 +2.12653118E+00 +6.30878996E+00 
C  -4.20270301E+00 -9.86141524E-01 -1.96805964E+00 
H  -4.95995898E+00 -1.50201652E+00 -1.34093277E+00 
H  -4.17889058E+00 -1.50627405E+00 -2.94841127E+00 
H  -4.56165014E+00 +4.79443241E-02 -2.15092653E+00 
H  +2.31994433E+00 -1.24058066E+00 -7.95752194E-01 
H  +1.44198891E+00 -3.72143762E+00 +9.98724479E-01 
C  +3.49732697E+00 -2.94288853E+00 +7.46486420E-01 
C  +6.16058965E+00 -3.39884358E+00 -1.09517544E-01 
C  +4.55254589E+00 -2.12436214E+00 +1.20854543E+00 
C  +3.80269197E+00 -3.98824739E+00 -1.55981008E-01 
C  +5.11985601E+00 -4.21668341E+00 -5.78356110E-01 
C  +5.86847451E+00 -2.35280362E+00 +7.81289305E-01 
H  +4.34160303E+00 -1.29864848E+00 +1.90349208E+00 
H  +2.99041023E+00 -4.64014381E+00 -5.17779470E-01 
H  +5.33513998E+00 -5.04485581E+00 -1.27353994E+00 
H  +6.67934482E+00 -1.70686651E+00 +1.15688557E+00 
H  +7.19856630E+00 -3.57825509E+00 -4.34570591E-01 
C  +9.27021285E-01 -2.66751720E+00 -1.57287861E+00 
C  +2.85427201E-01 -4.33577839E+00 -3.77703971E+00 
C  +1.70563277E+00 -2.65012233E+00 -2.76050651E+00 
C  -1.87722467E-01 -3.54066460E+00 -1.52105273E+00 
C  -4.91069702E-01 -4.37242865E+00 -2.60496275E+00 
C  +1.38360139E+00 -3.46483547E+00 -3.85322175E+00 
H  +2.57780719E+00 -1.97771442E+00 -2.81477256E+00 
H  -7.98671739E-01 -3.56351702E+00 -6.07865460E-01 
H  -1.35326048E+00 -5.05680768E+00 -2.53892300E+00 
H  +2.00202956E+00 -3.42841792E+00 -4.76520280E+00 
H  +3.46684077E-02 -4.98914797E+00 -4.62925399E+00 
78
M72
Ru +6.15791905E-01 -4.52702305E-01 +1.03274500E-04 
Cl -1.45959708E+00 -1.62084830E+00 -5.12098609E-01 
Cl +2.59539861E+00 +6.49477680E-01 +8.04283256E-01 
N  -1.11850009E+00 +1.85249616E+00 +8.46929224E-01 
C  -4.50375550E-01 +1.21719227E+00 -1.24286195E-01 
C  -6.68335000E-01 +1.95496618E+00 -1.46038942E+00 
C  -1.92900803E+00 +2.80429537E+00 -1.16536113E+00 
H  -2.83324581E+00 +2.24074622E+00 -1.51371371E+00 
H  -1.90346780E+00 +3.78434142E+00 -1.70746040E+00 
C  -2.01155786E+00 +3.00281941E+00 +3.58752883E-01 
C  -9.04115738E-01 +1.05736707E+00 -2.68330418E+00 
H  +1.65315398E-02 +5.21178638E-01 -2.98505374E+00 
H  -1.21396141E+00 +1.69757840E+00 -3.53689272E+00 
H  -1.69536670E+00 +3.07268035E-01 -2.49250706E+00 
C  +5.80949036E-01 +2.82941431E+00 -1.72544409E+00 
H  +7.79625302E-01 +3.55158830E+00 -9.08731042E-01 
H  +4.22775705E-01 +3.40660032E+00 -2.66143190E+00 
H  +1.48552250E+00 +2.20163815E+00 -1.85016745E+00 
C  -1.48532928E+00 +4.36804304E+00 +8.22046211E-01 
H  -1.45571483E+00 +4.43685877E+00 +1.92831113E+00 
H  -2.18531633E+00 +5.14925433E+00 +4.59340634E-01 
H  -4.81793159E-01 +4.60002628E+00 +4.20996678E-01 
C  -3.44362663E+00 +2.83433201E+00 +8.67695609E-01 
H  -3.87374392E+00 +1.85908792E+00 +5.70263699E-01 
H  -4.06871819E+00 +3.63568818E+00 +4.20665282E-01 
H  -3.50253043E+00 +2.94045192E+00 +1.96971401E+00 
C  -9.29835645E-01 +1.61341544E+00 +2.27682059E+00 
C  +1.26593757E-01 +2.31129266E+00 +2.93461506E+00 
C  +2.80102271E-01 +2.14405412E+00 +4.32454082E+00 
H  +1.10202292E+00 +2.67910460E+00 +4.82905240E+00 
C  -5.78457050E-01 +1.32419410E+00 +5.05974262E+00 
H  -4.45784237E-01 +1.21207367E+00 +6.14848557E+00 
C  -1.59719299E+00 +6.34016646E-01 +4.39902639E+00 
H  -2.26158496E+00 -2.82027986E-02 +4.97661548E+00 
C  -1.79919530E+00 +7.49710057E-01 +3.00747420E+00 
C  +1.10319135E+00 +3.23956544E+00 +2.25510131E+00 
H  +1.13259964E+00 +3.12154049E+00 +1.16078982E+00 
H  +2.12545583E+00 +3.03830015E+00 +2.63204997E+00 
H  +8.66338301E-01 +4.29885250E+00 +2.49237368E+00 
C  -2.91193406E+00 -1.03287810E-01 +2.40073677E+00 
H  -2.91602106E+00 +5.06096822E-02 +1.30027932E+00 
C  -4.29744471E+00 +2.57705110E-01 +2.97138367E+00 
H  -4.55310831E+00 +1.32724752E+00 +2.84359298E+00 
H  -4.35341471E+00 +2.75442193E-02 +4.05696791E+00 
H  -5.08346423E+00 -3.44431242E-01 +2.46784349E+00 
C  -2.64646433E+00 -1.59869259E+00 +2.66033286E+00 
H  -2.71395173E+00 -1.83534850E+00 +3.74393324E+00 
H  -1.65073423E+00 -1.90660102E+00 +2.29133739E+00 
H  -3.40268863E+00 -2.21623845E+00 +2.13212573E+00 
C  +1.91253289E+00 -2.49059657E+00 +4.05037309E-02 
C  +1.16398788E+00 -2.09281281E+00 +1.20897329E+00 
H  +1.74117145E+00 -1.63818645E+00 +2.03527064E+00 
H  +2.88286954E-01 -2.69938077E+00 +1.50382502E+00 
C  +1.28830955E+00 -1.21579712E+00 -1.60257974E+00 
H  +2.99429470E+00 -2.12658364E+00 +1.71327390E-03 
H  +5.63422962E-01 -1.92603819E+00 -2.06526192E+00 
C  +2.42687554E+00 -9.74274910E-01 -2.50644114E+00 
C  +4.51981147E+00 -7.12111254E-01 -4.40602236E+00 
C  +3.49538911E+00 -6.78589015E-02 -2.28831173E+00 
C  +2.43272062E+00 -1.73674267E+00 -3.70724555E+00 
C  +3.46460286E+00 -1.60638162E+00 -4.64564135E+00 
C  +4.52911027E+00 +5.09055172E-02 -3.22483156E+00 
H  +3.50118803E+00 +5.31549015E-01 -1.36733903E+00 
H  +1.60609106E+00 -2.44253584E+00 -3.89359661E+00 
H  +3.44417930E+00 -2.20778636E+00 -5.56943594E+00 
H  +5.35310131E+00 +7.58909596E-01 -3.03577309E+00 
H  +5.33463218E+00 -6.05764764E-01 -5.14130954E+00 
C  +1.68026569E+00 -3.77402888E+00 -6.76875809E-01 
C  +1.39680733E+00 -6.24733634E+00 -2.02966377E+00 
C  +2.72989440E+00 -4.29377803E+00 -1.46888066E+00 
C  +4.79830140E-01 -4.51428474E+00 -5.79308930E-01 
C  +3.42532281E-01 -5.73472540E+00 -1.25435717E+00 
C  +2.59348083E+00 -5.52131574E+00 -2.13352673E+00 
H  +3.67270570E+00 -3.72793258E+00 -1.54926805E+00 
H  -3.58145493E-01 -4.12235953E+00 +1.49299775E-02 
H  -6.01334863E-01 -6.29824875E+00 -1.16831883E+00 
H  +3.43010802E+00 -5.91303102E+00 -2.73528665E+00 
H  +1.28457218E+00 -7.21227199E+00 -2.55080930E+00 
78
M73
Ru +5.21346843E-01 -6.18947457E-01 -1.42021073E-01 
Cl -1.54320796E+00 -1.87469637E+00 -3.53478698E-01 
Cl +2.52954331E+00 +5.89855422E-01 +4.21327984E-01 
N  -1.15013050E+00 +1.70418680E+00 +7.44445172E-01 
C  -5.45215953E-01 +1.04953175E+00 -2.53649932E-01 
C  -8.48712387E-01 +1.74709567E+00 -1.59546006E+00 
C  -1.53149130E+00 +3.06581329E+00 -1.13778488E+00 
H  -2.33157817E+00 +3.38815218E+00 -1.85159518E+00 
H  -7.65260680E-01 +3.88311752E+00 -1.08734227E+00 
C  -2.09476561E+00 +2.81886362E+00 +2.71614623E-01 
C  -1.76066843E+00 +8.90710849E-01 -2.49892317E+00 
H  -1.24946233E+00 -3.72335514E-02 -2.81269555E+00 
H  -2.01091673E+00 +1.47517682E+00 -3.40991267E+00 
H  -2.70506428E+00 +6.00320271E-01 -1.99976363E+00 
C  +4.55060469E-01 +2.05908861E+00 -2.35515733E+00 
H  +2.21045523E-01 +2.72962530E+00 -3.20989581E+00 
H  +9.22413263E-01 +1.13974475E+00 -2.75898162E+00 
H  +1.19854025E+00 +2.56442049E+00 -1.70623215E+00 
C  -2.03095188E+00 +4.05659074E+00 +1.16668029E+00 
H  -2.31433359E+00 +3.82231102E+00 +2.21352901E+00 
H  -2.76071058E+00 +4.79965973E+00 +7.82638802E-01 
H  -1.03353697E+00 +4.53235356E+00 +1.16164014E+00 
C  -3.54373084E+00 +2.30548339E+00 +2.34628130E-01 
H  -3.63646218E+00 +1.35079816E+00 -3.19036880E-01 
H  -4.17476692E+00 +3.06340371E+00 -2.74783952E-01 
H  -3.95243230E+00 +2.16316218E+00 +1.25197949E+00 
C  -8.10285956E-01 +1.50752848E+00 +2.14870997E+00 
C  +3.02514880E-01 +2.24742223E+00 +2.64475290E+00 
C  +6.65819080E-01 +2.08594893E+00 +3.99462413E+00 
H  +1.53221329E+00 +2.65040441E+00 +4.37823563E+00 
C  -4.61393677E-02 +1.23143871E+00 +4.84093317E+00 
H  +2.54085986E-01 +1.11659824E+00 +5.89555182E+00 
C  -1.14477916E+00 +5.26371068E-01 +4.34190716E+00 
H  -1.70811140E+00 -1.40571109E-01 +5.01375637E+00 
C  -1.55792479E+00 +6.44408306E-01 +2.99806720E+00 
C  +1.10604243E+00 +3.22727472E+00 +1.82586100E+00 
H  +9.09143599E-01 +3.16275423E+00 +7.42811697E-01 
H  +2.18827041E+00 +3.04418080E+00 +1.97437764E+00 
H  +8.97315975E-01 +4.26685930E+00 +2.16196739E+00 
C  -2.79551290E+00 -1.36815272E-01 +2.56845191E+00 
H  -2.90405733E+00 -4.24184125E-02 +1.46713032E+00 
C  -4.05462279E+00 +4.30960815E-01 +3.25344465E+00 
H  -4.16563095E+00 +1.52470413E+00 +3.10326547E+00 
H  -4.02180197E+00 +2.53226993E-01 +4.34995602E+00 
H  -4.96789787E+00 -6.47810640E-02 +2.86077324E+00 
C  -2.67803061E+00 -1.63663407E+00 +2.89393737E+00 
H  -2.64756943E+00 -1.81507998E+00 +3.99006441E+00 
H  -1.77647595E+00 -2.08442614E+00 +2.43509579E+00 
H  -3.55973099E+00 -2.17987645E+00 +2.49360400E+00 
C  +1.67878084E+00 -2.74438067E+00 -1.73648291E-01 
C  +1.24380644E+00 -2.18246209E+00 +1.08276935E+00 
H  +2.00613994E+00 -1.82183736E+00 +1.79707515E+00 
H  +3.29550194E-01 -2.61858453E+00 +1.52523567E+00 
C  +1.43642645E+00 -1.21942542E+00 -1.69387072E+00 
H  +2.49312137E+00 -8.61218363E-01 -1.71296842E+00 
H  +9.38175801E-01 -3.45087193E+00 -6.77866477E-01 
C  +1.07687694E+00 -1.84583882E+00 -2.97778051E+00 
C  +6.24528097E-01 -2.96589625E+00 -5.54703243E+00 
C  +2.10276712E+00 -1.87153252E+00 -3.96155183E+00 
C  -1.80447352E-01 -2.40934034E+00 -3.31335925E+00 
C  -3.97067917E-01 -2.96271443E+00 -4.58086490E+00 
C  +1.87780415E+00 -2.41779537E+00 -5.23177992E+00 
H  +3.08932200E+00 -1.44549841E+00 -3.71327647E+00 
H  -9.80937172E-01 -2.40396566E+00 -2.56015874E+00 
H  -1.38227112E+00 -3.39528498E+00 -4.82212968E+00 
H  +2.68858756E+00 -2.41859618E+00 -5.97886866E+00 
H  +4.42653254E-01 -3.39679557E+00 -6.54557718E+00 
C  +3.10528772E+00 -3.04497040E+00 -4.82135373E-01 
C  +5.77320288E+00 -3.78461140E+00 -1.09169031E+00 
C  +4.18957172E+00 -2.49548006E+00 +2.39857617E-01 
C  +3.38587527E+00 -3.96637826E+00 -1.51782854E+00 
C  +4.70510595E+00 -4.33651265E+00 -1.81643493E+00 
C  +5.50714030E+00 -2.86291691E+00 -6.49434849E-02 
H  +3.99944813E+00 -1.76530081E+00 +1.03991980E+00 
H  +2.55029703E+00 -4.40940597E+00 -2.08444080E+00 
H  +4.89877561E+00 -5.06584087E+00 -2.62024680E+00 
H  +6.33881621E+00 -2.42510854E+00 +5.11610402E-01 
H  +6.81117625E+00 -4.07555262E+00 -1.32230131E+00 
78
M74
Ru +1.25460185E-01 -8.09675751E-01 +1.41109028E+00 
Cl -1.92671070E+00 -2.11063661E+00 +1.28061095E+00 
Cl +2.12302139E+00 +4.10933976E-01 +2.01951998E+00 
N  -1.45193041E+00 +1.59533088E+00 +3.89050973E-01 
C  -9.97223029E-01 +8.33186291E-01 +1.38928470E+00 
C  -1.56651492E+00 +1.36277847E+00 +2.72309338E+00 
C  -2.82018753E+00 +2.13191052E+00 +2.24536905E+00 
H  -3.06814824E+00 +2.98855788E+00 +2.92305097E+00 
H  -3.69448789E+00 +1.42935723E+00 +2.23638994E+00 
C  -2.53704541E+00 +2.60543663E+00 +8.07324644E-01 
C  -5.20409200E-01 +2.30118255E+00 +3.37195680E+00 
H  +3.74152529E-01 +1.73501367E+00 +3.69643750E+00 
H  -9.79543398E-01 +2.78331180E+00 +4.26114852E+00 
H  -1.74019840E-01 +3.09857565E+00 +2.68642671E+00 
C  -1.93146281E+00 +2.68650701E-01 +3.73966075E+00 
H  -2.64846054E+00 -4.61037375E-01 +3.31974624E+00 
H  -2.37950593E+00 +7.44347856E-01 +4.63810929E+00 
H  -1.03193073E+00 -2.90077011E-01 +4.07771180E+00 
C  -3.77604316E+00 +2.49026540E+00 -8.54168273E-02 
H  -3.54071068E+00 +2.70201213E+00 -1.14885093E+00 
H  -4.51416110E+00 +3.24828084E+00 +2.50876486E-01 
H  -4.25363135E+00 +1.49677350E+00 -9.21142770E-03 
C  -2.03251530E+00 +4.05225333E+00 +7.35061241E-01 
H  -1.12966235E+00 +4.23161991E+00 +1.34771902E+00 
H  -2.83632517E+00 +4.71907039E+00 +1.11025737E+00 
H  -1.81947444E+00 +4.34878962E+00 -3.10146974E-01 
C  -1.02206876E+00 +1.45989602E+00 -9.98341540E-01 
C  -1.71878880E+00 +5.52070264E-01 -1.84506840E+00 
C  -1.29305523E+00 +4.20140397E-01 -3.18122667E+00 
H  -1.82777373E+00 -2.90217064E-01 -3.83393659E+00 
C  -2.20376664E-01 +1.16121589E+00 -3.68167158E+00 
H  +9.91838471E-02 +1.04198686E+00 -4.72988018E+00 
C  +4.47261274E-01 +2.05312748E+00 -2.83875914E+00 
H  +1.29501090E+00 +2.63571968E+00 -3.23318589E+00 
C  +7.28756094E-02 +2.22868775E+00 -1.49094445E+00 
C  -2.89566479E+00 -2.86631423E-01 -1.41452208E+00 
H  -3.02413551E+00 -3.36130652E-01 -3.21529522E-01 
H  -2.76529211E+00 -1.32860243E+00 -1.77159617E+00 
H  -3.83262304E+00 +9.80410307E-02 -1.87215704E+00 
C  +8.77100130E-01 +3.23954948E+00 -6.74232410E-01 
H  +4.75418472E-01 +3.25295770E+00 +3.61074186E-01 
C  +7.63756960E-01 +4.65723025E+00 -1.27129781E+00 
H  -2.86580283E-01 +4.97749366E+00 -1.42402929E+00 
H  +1.27457933E+00 +4.71406862E+00 -2.25627535E+00 
H  +1.25426576E+00 +5.39585539E+00 -6.02165602E-01 
C  +2.36221377E+00 +2.84753849E+00 -5.82025964E-01 
H  +2.49130361E+00 +1.88248183E+00 -6.20823052E-02 
H  +2.91857664E+00 +3.61877188E+00 -6.82556610E-03 
H  +2.82876237E+00 +2.78175051E+00 -1.58795769E+00 
C  +1.45921231E+00 -2.81265642E+00 +1.55903900E+00 
C  +7.94389547E-01 -2.30978743E+00 +2.73801382E+00 
H  +1.42725813E+00 -1.76444176E+00 +3.46188972E+00 
H  -4.22161401E-02 -2.89277568E+00 +3.16342714E+00 
C  +6.87345527E-01 -1.73111832E+00 -1.50649475E-01 
H  +2.52458984E+00 -2.43669932E+00 +1.40106705E+00 
H  -7.40269636E-02 -2.47470204E+00 -4.86197204E-01 
C  +1.74898900E+00 -1.56848295E+00 -1.15423680E+00 
C  +3.68433828E+00 -1.45319446E+00 -3.22273624E+00 
C  +2.90763438E+00 -7.64779277E-01 -1.01680549E+00 
C  +1.58345379E+00 -2.30685178E+00 -2.35697664E+00 
C  +2.53642774E+00 -2.24574158E+00 -3.38133767E+00 
C  +3.86445003E+00 -7.18763519E-01 -2.03683565E+00 
H  +3.04899618E+00 -1.96926907E-01 -8.74233493E-02 
H  +6.88439411E-01 -2.94040501E+00 -2.47426139E+00 
H  +2.38576608E+00 -2.82693928E+00 -4.30596798E+00 
H  +4.76514373E+00 -9.57502839E-02 -1.90821748E+00 
H  +4.44125401E+00 -1.40719925E+00 -4.02329092E+00 
C  +1.22032341E+00 -4.17880869E+00 +1.01351917E+00 
C  +9.58228865E-01 -6.82105049E+00 +2.42002235E-02 
C  +2.20907649E+00 -4.74159649E+00 +1.73414628E-01 
C  +8.90054145E-02 -4.96112260E+00 +1.34034823E+00 
C  -3.73443512E-02 -6.26679440E+00 +8.46632572E-01 
C  +2.08340972E+00 -6.05133773E+00 -3.11460177E-01 
H  +3.09848955E+00 -4.14355004E+00 -8.55400515E-02 
H  -7.00976439E-01 -4.54078696E+00 +1.97917321E+00 
H  -9.24856521E-01 -6.86371360E+00 +1.11472236E+00 
H  +2.87339468E+00 -6.47441105E+00 -9.53675719E-01 
H  +8.57046574E-01 -7.85203978E+00 -3.52730237E-01 
78
M75
Ru +1.36474249E-01 -9.03856309E-01 +1.53404203E+00 
Cl -1.76993343E+00 -2.40671832E+00 +1.64697436E+00 
Cl +2.03923606E+00 +5.39056166E-01 +1.91899471E+00 
N  -1.60924075E+00 +1.34519207E+00 +5.06834343E-01 
C  -1.08899829E+00 +6.65694750E-01 +1.53425888E+00 
C  -1.61699572E+00 +1.25944436E+00 +2.85667696E+00 
C  -2.86460761E+00 +2.04344809E+00 +2.38423242E+00 
H  -3.05797348E+00 +2.94440199E+00 +3.02062753E+00 
H  -3.76220591E+00 +1.37410174E+00 +2.44843078E+00 
C  -2.62617669E+00 +2.42638676E+00 +9.12990813E-01 
C  -5.47898765E-01 +2.19239351E+00 +3.47120955E+00 
H  +3.39341588E-01 +1.61924341E+00 +3.80133525E+00 
H  -9.91378219E-01 +2.70557271E+00 +4.35108714E+00 
H  -1.93086769E-01 +2.96536373E+00 +2.76247068E+00 
C  -1.99108862E+00 +1.94531405E-01 +3.90110220E+00 
H  -2.72951514E+00 -5.29537718E-01 +3.50761680E+00 
H  -2.41864289E+00 +6.97136772E-01 +4.79464691E+00 
H  -1.09907738E+00 -3.77905106E-01 +4.23574442E+00 
C  -3.91114764E+00 +2.34335937E+00 +8.43334751E-02 
H  -3.71484673E+00 +2.48152560E+00 -9.98905019E-01 
H  -4.58333284E+00 +3.16481400E+00 +4.09555396E-01 
H  -4.44647127E+00 +1.38895083E+00 +2.37567350E-01 
C  -2.03509251E+00 +3.83220078E+00 +7.41777029E-01 
H  -1.06830230E+00 +3.96310930E+00 +1.26281129E+00 
H  -2.75304723E+00 +4.56799820E+00 +1.15995048E+00 
H  -1.89809740E+00 +4.07684392E+00 -3.28618213E-01 
C  -1.31681068E+00 +1.05701857E+00 -8.92802400E-01 
C  -2.12234089E+00 +8.95796982E-02 -1.55674009E+00 
C  -1.84913707E+00 -1.97850782E-01 -2.90800374E+00 
H  -2.46142105E+00 -9.59222660E-01 -3.41778115E+00 
C  -8.30625099E-01 +4.60230172E-01 -3.59867503E+00 
H  -6.35214450E-01 +2.25979629E-01 -4.65769585E+00 
C  -5.35577361E-02 +1.41252923E+00 -2.93341661E+00 
H  +7.55307921E-01 +1.92471642E+00 -3.47850099E+00 
C  -2.61955525E-01 +1.72957581E+00 -1.57574544E+00 
C  -3.25981070E+00 -6.59189183E-01 -9.09220605E-01 
H  -3.26085301E+00 -5.92579610E-01 +1.91117225E-01 
H  -3.19878433E+00 -1.73430266E+00 -1.17154656E+00 
H  -4.23519635E+00 -2.87500053E-01 -1.29133778E+00 
C  +6.77531333E-01 +2.75849166E+00 -9.49564896E-01 
H  +4.39880308E-01 +2.83788805E+00 +1.33168107E-01 
C  +5.19367532E-01 +4.14492967E+00 -1.60511077E+00 
H  +8.69642642E-01 +4.12346832E+00 -2.65953529E+00 
H  +1.13525375E+00 +4.89739392E+00 -1.06801977E+00 
H  -5.28908352E-01 +4.50386917E+00 -1.61430068E+00 
C  +2.14865619E+00 +2.31878874E+00 -1.06799154E+00 
H  +2.31841966E+00 +1.33062935E+00 -6.02624208E-01 
H  +2.80428324E+00 +3.04880666E+00 -5.47165595E-01 
H  +2.47314050E+00 +2.28109389E+00 -2.12992768E+00 
C  +1.48846352E+00 -2.88765455E+00 +1.53986159E+00 
H  +7.79776377E-01 -3.70128891E+00 +1.16645099E+00 
C  +1.11705386E+00 -2.28145694E+00 +2.80006547E+00 
H  +1.90463613E+00 -1.80432417E+00 +3.41066987E+00 
H  +2.97131895E-01 -2.77193581E+00 +3.35601856E+00 
C  +1.00855528E+00 -1.52985134E+00 -2.96873976E-02 
H  +2.01699739E+00 -1.07214263E+00 -1.63772009E-01 
C  +5.79716725E-01 -2.24125005E+00 -1.24568163E+00 
C  -7.36345348E-02 -3.44881117E+00 -3.72744067E+00 
C  +1.40506116E+00 -2.06547164E+00 -2.38758692E+00 
C  -5.74501297E-01 -3.05336963E+00 -1.37437728E+00 
C  -8.88462978E-01 -3.65257092E+00 -2.59941647E+00 
C  +1.07497325E+00 -2.65035746E+00 -3.61670633E+00 
H  +2.31285221E+00 -1.44553462E+00 -2.29902951E+00 
H  -1.22228417E+00 -3.19513226E+00 -4.98220213E-01 
H  -1.78747346E+00 -4.28637907E+00 -2.67876179E+00 
H  +1.72618598E+00 -2.48967340E+00 -4.49169234E+00 
H  -3.32865886E-01 -3.91758181E+00 -4.69131745E+00 
C  +2.90906085E+00 -3.08385566E+00 +1.12766738E+00 
C  +5.57432618E+00 -3.61011841E+00 +3.20332420E-01 
C  +3.19087991E+00 -4.05908289E+00 +1.44020333E-01 
C  +3.98768542E+00 -2.36903631E+00 +1.69549391E+00 
C  +5.30410236E+00 -2.63038700E+00 +1.29064487E+00 
C  +4.51008647E+00 -4.32690627E+00 -2.49326310E-01 
H  +2.35844190E+00 -4.62525505E+00 -3.05990723E-01 
H  +3.79400678E+00 -1.59388535E+00 +2.45082019E+00 
H  +6.13294596E+00 -2.06304422E+00 +1.74562773E+00 
H  +4.70666798E+00 -5.10206308E+00 -1.00830685E+00 
H  +6.61251159E+00 -3.81698839E+00 +1.29223519E-02 
81
M76
C  -1.78574312E+00 +2.01806260E+00 +2.58606030E+00 
C  -1.93332603E+00 +6.20873377E-01 +2.41263391E+00 
C  -1.85196072E+00 -2.71923138E-01 +3.51036252E+00 
C  -1.55088825E+00 +2.57788369E-01 +4.77688539E+00 
C  -1.34520971E+00 +1.63640202E+00 +4.97953492E+00 
C  -1.47457056E+00 +2.49588310E+00 +3.87512291E+00 
N  -2.28969438E+00 +9.15597672E-02 +1.12581391E+00 
C  -1.47455444E+00 -1.38896889E-01 +5.90463769E-02 
N  -2.24752266E+00 -5.60891188E-01 -9.78719295E-01 
C  -3.65855236E+00 -7.70081882E-01 -5.74750651E-01 
C  -3.72317708E+00 -3.77176694E-02 +7.66322919E-01 
C  -1.80017199E+00 -1.02988181E+00 -2.26233143E+00 
C  -1.99186945E+00 -1.93329167E-01 -3.39192737E+00 
C  -1.60601817E+00 -6.80387202E-01 -4.65272291E+00 
C  -1.06375408E+00 -1.96869713E+00 -4.82093895E+00 
C  -9.32464238E-01 -2.78693149E+00 -3.68565387E+00 
C  -1.30232502E+00 -2.34857034E+00 -2.39935054E+00 
C  -2.60664026E+00 +1.17369876E+00 -3.25474999E+00 
C  -1.17599835E+00 -3.27473629E+00 -1.21817006E+00 
C  -6.29342318E-01 -2.44846119E+00 -6.18271465E+00 
Ru +5.47553197E-01 +1.42288795E-01 +1.43212175E-02 
Cl +8.74891212E-01 -1.83168798E+00 +1.37794863E+00 
C  -2.08352889E+00 -1.74821545E+00 +3.33012907E+00 
C  -1.00681286E+00 +2.16873005E+00 +6.34935266E+00 
C  -1.98740266E+00 +2.97753602E+00 +1.44299142E+00 
C  +1.08984810E+00 +1.16555010E+00 +1.44225785E+00 
C  +2.49429743E+00 +8.30999979E-02 -1.00401937E+00 
C  +2.91068878E+00 +5.10866099E-01 +2.98995958E-01 
H  +3.20516908E+00 -3.00179835E-01 +1.04556127E+00 
Cl +1.66628161E-01 +2.13649168E+00 -1.31437288E+00 
H  +1.32548575E+00 +7.12302790E-01 +2.43173360E+00 
H  +1.15753254E+00 +2.27363314E+00 +1.37586086E+00 
H  -3.86060253E+00 -1.87311803E+00 -4.78511012E-01 
H  -4.35545598E+00 -3.46308569E-01 -1.34246028E+00 
H  -4.18114431E+00 +9.86315888E-01 +6.77922876E-01 
H  -4.27565998E+00 -6.09157351E-01 +1.55568280E+00 
H  -5.39515048E-01 -3.81140361E+00 -3.79853085E+00 
H  -1.74365858E+00 -3.05020204E-02 -5.53424825E+00 
H  -1.34816580E+00 +3.58301058E+00 +4.01789746E+00 
H  -1.47987048E+00 -4.33134161E-01 +5.63482907E+00 
H  -2.11545856E+00 -3.31691594E+00 -6.27353316E-01 
H  -9.36590820E-01 -4.30264740E+00 -1.55496762E+00 
H  -3.80598491E-01 -2.94891774E+00 -5.15097453E-01 
H  -5.82897091E-01 -3.55521248E+00 -6.23186543E+00 
H  -1.31346340E+00 -2.09143819E+00 -6.98036738E+00 
H  +3.84776859E-01 -2.06402297E+00 -6.43485690E+00 
H  -3.66630483E+00 +1.11279094E+00 -2.92267126E+00 
H  -2.05590663E+00 +1.77957224E+00 -2.50751236E+00 
H  -2.59220283E+00 +1.70887907E+00 -4.22500054E+00 
H  -1.78519117E+00 +4.01794298E+00 +1.76691677E+00 
H  -1.33356051E+00 +2.74689266E+00 +5.77384297E-01 
H  -3.03544966E+00 +2.94339967E+00 +1.07235161E+00 
H  -1.71563048E+00 +1.79155680E+00 +7.11717731E+00 
H  +8.40674600E-03 +1.84330965E+00 +6.66644464E+00 
H  -1.02805902E+00 +3.27656471E+00 +6.37462871E+00 
H  -3.09326851E+00 -1.95933722E+00 +2.91669375E+00 
H  -1.33987552E+00 -2.17422406E+00 +2.62535447E+00 
H  -1.99739135E+00 -2.27986151E+00 +4.29853740E+00 
H  +2.47655912E+00 +8.80888669E-01 -1.81958249E+00 
C  +2.69411154E+00 -1.28767158E+00 -1.54207647E+00 
C  +3.16317212E+00 -3.80997240E+00 -2.75446294E+00 
C  +2.30138131E+00 -1.54066262E+00 -2.87820769E+00 
C  +3.33535785E+00 -2.32896547E+00 -8.28281739E-01 
C  +3.56536537E+00 -3.57150092E+00 -1.42780550E+00 
C  +2.53114286E+00 -2.78736166E+00 -3.47742672E+00 
H  +1.80865558E+00 -7.37091778E-01 -3.45171607E+00 
H  +3.66702042E+00 -2.15977237E+00 +2.05953634E-01 
H  +4.07420375E+00 -4.36458698E+00 -8.55331695E-01 
H  +2.21893472E+00 -2.95671431E+00 -4.52074611E+00 
H  +3.35425478E+00 -4.78868635E+00 -3.22444272E+00 
C  +3.60201745E+00 +1.81130875E+00 +5.37587768E-01 
C  +5.11420085E+00 +4.16040454E+00 +1.01253963E+00 
C  +4.49023378E+00 +1.89418294E+00 +1.63387034E+00 
C  +3.46943995E+00 +2.93696294E+00 -3.07902799E-01 
C  +4.21792844E+00 +4.09701697E+00 -6.88764379E-02 
C  +5.24794431E+00 +3.05203464E+00 +1.86282681E+00 
H  +4.59898091E+00 +1.02528177E+00 +2.30488244E+00 
H  +2.76004643E+00 +2.90490249E+00 -1.14767430E+00 
H  +4.10085711E+00 +4.96501330E+00 -7.38650301E-01 
H  +5.94553187E+00 +3.08784708E+00 +2.71586766E+00 
H  +5.70630980E+00 +5.07285043E+00 +1.19128649E+00 
85
M77
Ru +2.87068315E-01 -7.96190173E-01 +4.71940745E-01 
Cl -1.60415251E+00 -2.31313843E+00 +4.96093197E-01 
Cl +2.27605638E+00 +5.71416109E-01 +5.16319666E-01 
N  -1.12926127E+00 +1.39992066E+00 -1.02224133E+00 
C  -8.58486930E-01 +7.86506278E-01 +1.40492716E-01 
C  -1.62715769E+00 +1.50405457E+00 +1.28247324E+00 
C  -2.07727344E+00 +2.83294026E+00 +6.09347320E-01 
H  -1.35934402E+00 +3.65462549E+00 +8.52538127E-01 
H  -3.08669868E+00 +3.14856915E+00 +9.77373354E-01 
C  -2.07857628E+00 +2.59725386E+00 -9.13408217E-01 
C  -2.86402878E+00 +6.55755685E-01 +1.64908777E+00 
H  -3.49408234E+00 +4.67007058E-01 +7.59476430E-01 
H  -3.47753247E+00 +1.20756550E+00 +2.39127546E+00 
H  -2.58949960E+00 -3.32343543E-01 +2.06227060E+00 
C  -3.46378843E+00 +2.24893034E+00 -1.47843095E+00 
H  -3.40548803E+00 +2.02083994E+00 -2.56171877E+00 
H  -4.12430510E+00 +3.13269219E+00 -1.35867535E+00 
H  -3.94072696E+00 +1.39562354E+00 -9.61376544E-01 
C  -1.55047238E+00 +3.82081177E+00 -1.66816073E+00 
H  -5.81278427E-01 +4.16895718E+00 -1.26654062E+00 
H  -2.28460157E+00 +4.64433444E+00 -1.54556415E+00 
H  -1.44650776E+00 +3.62370511E+00 -2.75483713E+00 
C  -6.72279905E-01 +9.31871607E-01 -2.32374564E+00 
C  -1.41243771E+00 -7.95680051E-02 -2.99810415E+00 
C  -9.66073674E-01 -4.91137866E-01 -4.27039482E+00 
H  -1.52436733E+00 -1.28155366E+00 -4.79820493E+00 
C  +1.68679426E-01 +6.77572217E-02 -4.86181532E+00 
H  +4.98350801E-01 -2.68015196E-01 -5.85892578E+00 
C  +8.96997193E-01 +1.04342850E+00 -4.17315797E+00 
H  +1.80248626E+00 +1.46673048E+00 -4.63411127E+00 
C  +5.05866374E-01 +1.49478057E+00 -2.89739618E+00 
C  -2.61455528E+00 -7.91365940E-01 -2.41224896E+00 
H  -2.85904265E+00 -3.88546680E-01 -1.41408030E+00 
H  -2.31619609E+00 -1.84541950E+00 -2.21608650E+00 
C  +1.35825368E+00 +2.54200487E+00 -2.20190161E+00 
H  +1.04221844E+00 +3.54962801E+00 -2.55694626E+00 
C  +2.86796485E+00 +2.40209734E+00 -2.42876090E+00 
H  +3.15901824E+00 +2.58208265E+00 -3.48472089E+00 
H  +3.22764546E+00 +1.39730852E+00 -2.12949652E+00 
H  +3.40989691E+00 +3.14874556E+00 -1.81175192E+00 
C  +1.41857759E+00 -2.17143540E+00 +1.82624686E+00 
H  +2.24985887E+00 -1.49077172E+00 +2.21105962E+00 
C  +1.66060124E+00 -2.82926905E+00 +5.77224036E-01 
H  +9.43824577E-01 -3.67789886E+00 +3.07629701E-01 
C  +8.53869378E-01 -1.58597403E+00 -1.09190421E+00 
H  +2.56014994E-01 -2.37362688E+00 -1.60196564E+00 
H  +1.78023961E+00 -1.24937967E+00 -1.60503106E+00 
C  +3.01345308E+00 -2.97447423E+00 -3.19530961E-02 
C  +5.55762460E+00 -3.45943292E+00 -1.18538658E+00 
C  +3.17032667E+00 -3.89953858E+00 -1.09120476E+00 
C  +4.15968917E+00 -2.29326477E+00 +4.36931231E-01 
C  +5.41594021E+00 -2.53653204E+00 -1.35963610E-01 
C  +4.42717802E+00 -4.14455104E+00 -1.65910690E+00 
H  +2.28511206E+00 -4.44203172E+00 -1.46485747E+00 
H  +4.06969262E+00 -1.57023412E+00 +1.25929088E+00 
H  +6.29875930E+00 -1.99863252E+00 +2.47281518E-01 
H  +4.52455411E+00 -4.87689665E+00 -2.47739592E+00 
H  +6.54926862E+00 -3.65023186E+00 -1.62744387E+00 
C  +5.81769446E-01 -2.71568874E+00 +2.92265181E+00 
C  -8.68291510E-01 -3.69114507E+00 +5.15858045E+00 
C  -6.02972137E-02 -3.97546101E+00 +2.87695800E+00 
C  +4.91482993E-01 -1.96446581E+00 +4.11901146E+00 
C  -2.29828801E-01 -2.44230906E+00 +5.22175858E+00 
C  -7.71181030E-01 -4.45589434E+00 +3.98278724E+00 
H  +1.24551448E-02 -4.59504792E+00 +1.97136420E+00 
H  +1.00477420E+00 -9.91041244E-01 +4.17847533E+00 
H  -2.85337147E-01 -1.83687404E+00 +6.14167040E+00 
H  -1.25465260E+00 -5.44536278E+00 +3.92889628E+00 
H  -1.42811420E+00 -4.07572500E+00 +6.02680582E+00 
H  +1.15596526E+00 +2.51060712E+00 -1.11381266E+00 
C  -3.86059573E+00 -7.86348387E-01 -3.30807603E+00 
H  -3.67346522E+00 -1.27648842E+00 -4.28634511E+00 
H  -4.21991987E+00 +2.42914969E-01 -3.51710850E+00 
H  -4.68790174E+00 -1.34068181E+00 -2.81723164E+00 
C  -7.38339933E-01 +1.76552490E+00 +2.51061220E+00 
C  +8.96319561E-01 +2.35148555E+00 +4.76229868E+00 
C  +4.01514031E-01 +2.59280675E+00 +2.39317529E+00 
C  -1.03077470E+00 +1.22773459E+00 +3.78132753E+00 
C  -2.25098093E-01 +1.52174831E+00 +4.89586754E+00 
C  +1.21020783E+00 +2.88119353E+00 +3.49964203E+00 
H  +6.71330789E-01 +3.01386582E+00 +1.41257387E+00 
H  -1.89916856E+00 +5.68229431E-01 +3.92148818E+00 
H  -4.86147471E-01 +1.09575794E+00 +5.87883596E+00 
H  +2.09622705E+00 +3.52466556E+00 +3.37296840E+00 
H  +1.52630377E+00 +2.58421872E+00 +5.63656699E+00 
85
M78
Ru +3.10845068E-01 -7.72078721E-01 +5.12888176E-01 
Cl -1.64848200E+00 -2.15102590E+00 +8.60545901E-01 
Cl +2.36028807E+00 +4.74821978E-01 +2.12682609E-01 
N  -1.08692838E+00 +1.40756543E+00 -1.01638358E+00 
C  -7.93854586E-01 +8.38305011E-01 +1.65414112E-01 
C  -1.48987500E+00 +1.64075218E+00 +1.29674743E+00 
C  -1.86027897E+00 +2.97079707E+00 +5.80638726E-01 
H  -1.05121510E+00 +3.72656960E+00 +7.44091893E-01 
H  -2.81430051E+00 +3.39903323E+00 +9.81195357E-01 
C  -1.96167898E+00 +2.66280393E+00 -9.24768625E-01 
C  -2.77168214E+00 +8.90256238E-01 +1.72193126E+00 
H  -3.40401949E+00 +6.46281688E-01 +8.48316779E-01 
H  -3.36458623E+00 +1.53794945E+00 +2.40034538E+00 
H  -2.54542223E+00 -6.48932062E-02 +2.22923008E+00 
C  -3.39133280E+00 +2.37051922E+00 -1.40540216E+00 
H  -3.39711874E+00 +2.08082072E+00 -2.47556930E+00 
H  -3.99187208E+00 +3.29864664E+00 -1.30811840E+00 
H  -3.89442952E+00 +1.57793631E+00 -8.21748422E-01 
C  -1.40869068E+00 +3.81907003E+00 -1.76334259E+00 
H  -3.97637777E-01 +4.12200430E+00 -1.43545263E+00 
H  -2.08414362E+00 +4.69024747E+00 -1.63278643E+00 
H  -1.38586393E+00 +3.57292597E+00 -2.84467874E+00 
C  -7.53262296E-01 +8.26765498E-01 -2.31066225E+00 
C  -1.58357776E+00 -2.02877717E-01 -2.83828366E+00 
C  -1.25532342E+00 -7.42173848E-01 -4.09894084E+00 
H  -1.88284798E+00 -1.54999116E+00 -4.50958581E+00 
C  -1.52653259E-01 -2.84800790E-01 -4.82261814E+00 
H  +8.47690318E-02 -7.18560167E-01 -5.80809042E+00 
C  +6.60375032E-01 +7.16148664E-01 -4.28144354E+00 
H  +1.53928463E+00 +1.06092353E+00 -4.84742720E+00 
C  +3.92943368E-01 +1.28966734E+00 -3.02276647E+00 
C  -2.77361244E+00 -8.00147942E-01 -2.11386357E+00 
H  -2.91917334E+00 -3.13801019E-01 -1.13365006E+00 
H  -2.52117641E+00 -1.85520189E+00 -1.86479123E+00 
C  +1.33984318E+00 +2.35286677E+00 -2.49330899E+00 
H  +1.02429750E+00 +3.34194120E+00 -2.89664148E+00 
C  +2.81680141E+00 +2.14130013E+00 -2.84476603E+00 
H  +3.17151458E+00 +1.14758729E+00 -2.50555173E+00 
H  +3.43599370E+00 +2.90946888E+00 -2.33639840E+00 
H  +3.01445407E+00 +2.23501695E+00 -3.93302651E+00 
C  +1.32115210E+00 -2.24762375E+00 +1.86589281E+00 
H  +4.53146003E-01 -2.79596944E+00 +2.35944831E+00 
C  +1.75139860E+00 -2.75367988E+00 +5.96101671E-01 
H  +2.76544957E+00 -2.38297191E+00 +2.22321620E-01 
C  +6.90100128E-01 -1.68574784E+00 -1.04026631E+00 
H  +2.72508150E-02 -2.49321167E+00 -1.41816120E+00 
H  +1.55710165E+00 -1.40851734E+00 -1.68040384E+00 
C  +1.38983060E+00 -4.10850168E+00 +8.85183672E-02 
C  +8.97012095E-01 -6.72393128E+00 -8.88782066E-01 
C  +2.13609743E+00 -4.63608907E+00 -9.91520658E-01 
C  +3.89419084E-01 -4.91875020E+00 +6.70041666E-01 
C  +1.46852987E-01 -6.21042597E+00 +1.82043411E-01 
C  +1.89711895E+00 -5.92994580E+00 -1.47321098E+00 
H  +2.92414456E+00 -4.01652678E+00 -1.45264571E+00 
H  -2.08079357E-01 -4.53457033E+00 +1.50822070E+00 
H  -6.37009524E-01 -6.82771187E+00 +6.51265093E-01 
H  +2.49838155E+00 -6.32163627E+00 -2.31016277E+00 
H  +7.06207610E-01 -7.74305473E+00 -1.26308009E+00 
C  +2.20849958E+00 -1.57999632E+00 +2.85048187E+00 
C  +3.81771149E+00 -4.42481625E-01 +4.89230576E+00 
C  +3.59743781E+00 -1.38640070E+00 +2.65674769E+00 
C  +1.64998242E+00 -1.19426274E+00 +4.09246304E+00 
C  +2.44246515E+00 -6.28426238E-01 +5.10025470E+00 
C  +4.38864722E+00 -8.27066187E-01 +3.66636523E+00 
H  +4.06709531E+00 -1.69357255E+00 +1.71126818E+00 
H  +5.71511319E-01 -1.34846616E+00 +4.26460043E+00 
H  +1.98192075E+00 -3.37738785E-01 +6.05794075E+00 
H  +5.47042540E+00 -6.96259475E-01 +3.49798109E+00 
H  +4.44759759E+00 -8.04420580E-03 +5.68583741E+00 
H  +1.23779933E+00 +2.41054792E+00 -1.39251693E+00 
C  -5.66860878E-01 +1.89801386E+00 +2.49704128E+00 
C  +1.13924269E+00 +2.50961041E+00 +4.68278673E+00 
C  -9.51650700E-01 +1.60529190E+00 +3.82228768E+00 
C  +6.95848156E-01 +2.49744707E+00 +2.29220116E+00 
C  +1.54172437E+00 +2.79367839E+00 +3.36834689E+00 
C  -1.09804034E-01 +1.91434299E+00 +4.90375214E+00 
H  -1.92456017E+00 +1.13684734E+00 +4.03023599E+00 
H  +1.03191709E+00 +2.72423168E+00 +1.26938126E+00 
H  +2.52746852E+00 +3.24758863E+00 +3.17563526E+00 
H  -4.40586433E-01 +1.68450735E+00 +5.93018531E+00 
H  +1.80125005E+00 +2.74819465E+00 +5.53097174E+00 
C  -4.08034892E+00 -7.78378248E-01 -2.91964712E+00 
H  -4.39313804E+00 +2.54449300E-01 -3.17885772E+00 
H  -4.90036742E+00 -1.24392996E+00 -2.33345728E+00 
H  -3.99367652E+00 -1.34653388E+00 -3.86925401E+00 
85
M79
Ru +3.90042524E-01 -7.67303770E-01 +3.91883336E-01 
Cl -1.44038991E+00 -2.34717074E+00 +3.32706914E-01 
Cl +2.31115098E+00 +6.97000413E-01 +4.32320359E-01 
N  -1.42896298E+00 +1.56938032E+00 -8.94439844E-02 
C  -8.50227702E-01 +7.30863384E-01 +7.81908849E-01 
C  -1.36573996E+00 +1.06631444E+00 +2.20951370E+00 
C  -1.96572073E+00 +2.49025443E+00 +2.02240869E+00 
H  -1.20693446E+00 +3.26520850E+00 +2.29544358E+00 
H  -2.85734446E+00 +2.64296469E+00 +2.68230140E+00 
C  -2.32879207E+00 +2.64151286E+00 +5.31783594E-01 
C  -2.48532862E+00 +5.46662877E-02 +2.53787990E+00 
H  -3.26581290E+00 +5.42585175E-02 +1.75460355E+00 
H  -2.96545982E+00 +3.35205672E-01 +3.49840571E+00 
H  -2.10164779E+00 -9.79606175E-01 +2.60682369E+00 
C  -3.81105610E+00 +2.37166792E+00 +2.36079058E-01 
H  -4.01856264E+00 +2.43486649E+00 -8.50894068E-01 
H  -4.41477990E+00 +3.15823298E+00 +7.34574361E-01 
H  -4.15920726E+00 +1.39058867E+00 +6.08352293E-01 
C  -1.99022358E+00 +4.03923445E+00 +4.78624500E-03 
H  -9.54832431E-01 +4.33967147E+00 +2.50949627E-01 
H  -2.67702406E+00 +4.76701492E+00 +4.85097759E-01 
H  -2.13903330E+00 +4.11299923E+00 -1.09200414E+00 
C  -1.25911909E+00 +1.45107271E+00 -1.53274271E+00 
C  -2.13668712E+00 +6.11372878E-01 -2.27915128E+00 
C  -1.94951017E+00 +5.33101436E-01 -3.67448258E+00 
H  -2.61476970E+00 -1.20947565E-01 -4.26168213E+00 
C  -9.40033626E-01 +1.25192529E+00 -4.31886543E+00 
H  -8.12478745E-01 +1.17164763E+00 -5.41095986E+00 
C  -8.30584982E-02 +2.06153689E+00 -3.56913017E+00 
H  +7.31799848E-01 +2.60657594E+00 -4.07215023E+00 
C  -2.18422426E-01 +2.18649443E+00 -2.17258978E+00 
C  -3.24139015E+00 -2.36689918E-01 -1.67769610E+00 
H  -3.27430028E+00 -1.13674309E-01 -5.80974325E-01 
H  -2.96684877E+00 -1.30398439E+00 -1.83142418E+00 
C  +7.89257369E-01 +3.05580939E+00 -1.44529531E+00 
H  +5.79823788E-01 +3.06444947E+00 -3.59711498E-01 
C  +8.98860421E-01 +4.48983737E+00 -1.98387991E+00 
H  -6.12960944E-02 +5.04113854E+00 -1.90666952E+00 
H  +1.20796108E+00 +4.51026197E+00 -3.04961396E+00 
H  +1.66294960E+00 +5.05671288E+00 -1.41145884E+00 
C  +9.67926085E-01 -1.49268976E+00 +1.98444033E+00 
H  +4.23870789E-01 -2.32955970E+00 +2.47365581E+00 
H  +1.84932087E+00 -1.08304491E+00 +2.52537669E+00 
C  +2.07314688E+00 -2.55125710E+00 +3.34301186E-01 
H  +3.04288364E+00 -1.99527879E+00 +5.63422486E-01 
C  +1.44351568E+00 -2.25039744E+00 -9.14834074E-01 
H  +6.15198581E-01 -2.95787482E+00 -1.24801946E+00 
C  +2.10323021E+00 -1.55524474E+00 -2.04772306E+00 
C  +3.28880029E+00 -3.87954442E-01 -4.34529677E+00 
C  +3.46621766E+00 -1.17309502E+00 -2.04602137E+00 
C  +1.35199353E+00 -1.34006849E+00 -3.22735646E+00 
C  +1.93574284E+00 -7.59016718E-01 -4.36141707E+00 
C  +4.04940891E+00 -5.98987999E-01 -3.18135082E+00 
H  +4.08145729E+00 -1.34653609E+00 -1.15144457E+00 
H  +2.90523945E-01 -1.63892755E+00 -3.24815955E+00 
H  +1.32963804E+00 -6.04869782E-01 -5.26838757E+00 
H  +5.11622178E+00 -3.21050526E-01 -3.16232490E+00 
H  +3.75537909E+00 +5.65241823E-02 -5.23975477E+00 
C  +1.96142096E+00 -3.87206468E+00 +1.01307063E+00 
C  +1.94105238E+00 -6.40202876E+00 +2.28982462E+00 
C  +2.93647907E+00 -4.20677863E+00 +1.98134398E+00 
C  +9.67710065E-01 -4.82691024E+00 +7.01844973E-01 
C  +9.60128855E-01 -6.07576815E+00 +1.33818932E+00 
C  +2.93099834E+00 -5.45929205E+00 +2.61052851E+00 
H  +3.71653182E+00 -3.46869158E+00 +2.23431417E+00 
H  +1.88033316E-01 -4.58550604E+00 -3.39002601E-02 
H  +1.77637985E-01 -6.80901721E+00 +1.08149291E+00 
H  +3.70786043E+00 -5.70112524E+00 +3.35445741E+00 
H  +1.93314229E+00 -7.38930987E+00 +2.78005527E+00 
H  +1.77958008E+00 +2.55676953E+00 -1.53530220E+00 
C  -2.65793638E-01 +1.05571718E+00 +3.27948902E+00 
C  +1.76743812E+00 +1.10876877E+00 +5.26608313E+00 
C  -3.13894309E-01 +1.93734116E-01 +4.39578655E+00 
C  +8.33617443E-01 +1.93676533E+00 +3.17639038E+00 
C  +1.83508066E+00 +1.96629112E+00 +4.15516334E+00 
C  +6.89288566E-01 +2.20724955E-01 +5.37976957E+00 
H  -1.14660440E+00 -5.14123807E-01 +4.51598575E+00 
H  +9.17719911E-01 +2.60568757E+00 +2.30647635E+00 
H  +2.68360408E+00 +2.66118684E+00 +4.04368335E+00 
H  +6.19911078E-01 -4.61072449E-01 +6.24346240E+00 
H  +2.55408879E+00 +1.13377563E+00 +6.03803713E+00 
C  -4.62827890E+00 +1.02565225E-02 -2.28898577E+00 
H  -5.38300554E+00 -6.46996940E-01 -1.80820632E+00 
H  -4.64744524E+00 -2.09620640E-01 -3.37677308E+00 
H  -4.96162858E+00 +1.06093178E+00 -2.15865986E+00 
85
M80
Ru +4.89885706E-01 -8.38907448E-01 +4.47406099E-01 
Cl -1.19843236E+00 -2.54404947E+00 +7.86780397E-01 
Cl +2.28428084E+00 +7.42204101E-01 +7.70522649E-02 
N  -1.40666546E+00 +1.42113465E+00 -1.13585475E-01 
C  -7.71505972E-01 +6.55921895E-01 +7.86493016E-01 
C  -1.20068294E+00 +1.09849765E+00 +2.21493489E+00 
C  -1.92122968E+00 +2.45308523E+00 +1.95273708E+00 
H  -1.22470067E+00 +3.30655404E+00 +2.14112809E+00 
H  -2.79903137E+00 +2.58064314E+00 +2.63615929E+00 
C  -2.35262133E+00 +2.47159741E+00 +4.73860712E-01 
C  -2.20318967E+00 +5.91680146E-02 +2.75898435E+00 
H  -3.05968310E+00 -6.43700192E-02 +2.06921320E+00 
H  -2.60014299E+00 +4.07518862E-01 +3.73507146E+00 
H  -1.74466271E+00 -9.38809062E-01 +2.88180945E+00 
C  -3.81858288E+00 +2.06570235E+00 +2.58213514E-01 
H  -4.06425870E+00 +2.01733335E+00 -8.21693848E-01 
H  -4.46815043E+00 +2.84170028E+00 +7.13665294E-01 
H  -4.07111625E+00 +1.09487938E+00 +7.23887188E-01 
C  -2.14589578E+00 +3.85386805E+00 -1.51695027E-01 
H  -1.12442165E+00 +4.23914068E+00 +2.17351551E-02 
H  -2.86028241E+00 +4.55759268E+00 +3.24261643E-01 
H  -2.35596973E+00 +3.85066351E+00 -1.24097790E+00 
C  -1.33730948E+00 +1.19058648E+00 -1.55239214E+00 
C  -2.17955615E+00 +2.03490251E-01 -2.13910677E+00 
C  -2.11983172E+00 +2.83564849E-02 -3.53667918E+00 
H  -2.75196738E+00 -7.45952962E-01 -3.99981722E+00 
C  -1.27293317E+00 +7.99481121E-01 -4.33378885E+00 
H  -1.24913782E+00 +6.49924105E-01 -5.42599495E+00 
C  -4.44795410E-01 +1.75762087E+00 -3.73912146E+00 
H  +2.30719920E-01 +2.35502863E+00 -4.37045072E+00 
C  -4.47593588E-01 +1.97502045E+00 -2.34733509E+00 
C  -3.10909167E+00 -7.07720824E-01 -1.36229726E+00 
H  -3.06091975E+00 -4.88276455E-01 -2.81474745E-01 
H  -2.71250544E+00 -1.74361283E+00 -1.45537670E+00 
C  +4.88398445E-01 +3.02438773E+00 -1.77352838E+00 
H  -3.42259500E-03 +4.02045283E+00 -1.85612015E+00 
C  +1.85967855E+00 +3.10461975E+00 -2.45369576E+00 
H  +2.37226438E+00 +2.12232423E+00 -2.43683671E+00 
H  +2.50453868E+00 +3.82865057E+00 -1.91339322E+00 
H  +1.79433629E+00 +3.45251074E+00 -3.50573265E+00 
C  +1.24869948E+00 -1.32056124E+00 +2.05347776E+00 
H  +7.79884212E-01 -2.08409836E+00 +2.71449081E+00 
H  +2.18281272E+00 -8.44903026E-01 +2.42163762E+00 
C  +2.05535560E+00 -2.73940847E+00 +4.41247807E-01 
H  +1.39937480E+00 -3.60038525E+00 +7.98404621E-01 
C  +1.74633340E+00 -2.17252512E+00 -8.31234156E-01 
H  +2.52123531E+00 -1.46554185E+00 -1.27703358E+00 
C  +8.99541467E-01 -2.81715643E+00 -1.86556543E+00 
C  -5.56113934E-01 -3.99445925E+00 -3.99589837E+00 
C  +3.71411779E-01 -4.12504191E+00 -1.74663742E+00 
C  +6.83731919E-01 -2.11746939E+00 -3.07694255E+00 
C  -4.06879292E-02 -2.69601854E+00 -4.12827986E+00 
C  -3.46297385E-01 -4.70354847E+00 -2.79952309E+00 
H  +5.39912745E-01 -4.70106582E+00 -8.25005772E-01 
H  +1.09678096E+00 -1.10061578E+00 -3.18877126E+00 
H  -1.92773460E-01 -2.13058703E+00 -5.06166329E+00 
H  -7.38450340E-01 -5.72831828E+00 -2.69108833E+00 
H  -1.11403699E+00 -4.45955879E+00 -4.82518336E+00 
C  +3.41419016E+00 -2.73680919E+00 +1.04763070E+00 
C  +5.99150298E+00 -2.94004330E+00 +2.20952152E+00 
C  +3.65419030E+00 -3.60032111E+00 +2.14247508E+00 
C  +4.49247977E+00 -1.97158467E+00 +5.48751693E-01 
C  +5.76513827E+00 -2.07427311E+00 +1.12662985E+00 
C  +4.92780428E+00 -3.70377507E+00 +2.71656564E+00 
H  +2.82201641E+00 -4.20562069E+00 +2.54054985E+00 
H  +4.33246299E+00 -1.28501126E+00 -2.94598022E-01 
H  +6.59432514E+00 -1.47128519E+00 +7.21060249E-01 
H  +5.09198724E+00 -4.38957727E+00 +3.56401063E+00 
H  +6.99624074E+00 -3.02068873E+00 +2.65576388E+00 
H  +6.34855879E-01 +2.82932201E+00 -6.93660749E-01 
C  -4.56569010E+00 -6.87179477E-01 -1.84658015E+00 
H  -5.02022252E+00 +3.21898704E-01 -1.76308447E+00 
H  -5.17996242E+00 -1.38653490E+00 -1.24132582E+00 
H  -4.65694070E+00 -1.00519273E+00 -2.90603793E+00 
C  -5.44980080E-03 +1.28314685E+00 +3.15999242E+00 
C  +2.20372718E+00 +1.70759488E+00 +4.89775880E+00 
C  +1.31473299E-01 +5.48005199E-01 +4.35573237E+00 
C  +9.96652052E-01 +2.22865109E+00 +2.85007630E+00 
C  +2.08534322E+00 +2.44019614E+00 +3.70494482E+00 
C  +1.22307734E+00 +7.59177746E-01 +5.21715430E+00 
H  -6.22424279E-01 -2.01734945E-01 +4.63686287E+00 
H  +9.33674746E-01 +2.80416736E+00 +1.91385517E+00 
H  +2.85521981E+00 +3.18050931E+00 +3.43192257E+00 
H  +1.29959478E+00 +1.73955271E-01 +6.14843514E+00 
H  +3.05905128E+00 +1.87571459E+00 +5.57251930E+00 
78
M81
Ru +1.20629374E-01 -7.31452617E-01 +7.51464967E-01 
Cl -1.69873120E+00 -2.28880210E+00 +4.46754639E-01 
Cl +1.92473840E+00 +8.26485960E-01 +1.20608725E+00 
N  -1.28355098E+00 +1.49564385E+00 -7.18259949E-01 
C  -1.03808961E+00 +8.37718254E-01 +4.23508783E-01 
C  -1.81799531E+00 +1.50556461E+00 +1.57509210E+00 
C  -2.20270286E+00 +2.87696574E+00 +9.72383498E-01 
H  -1.42659314E+00 +3.63333332E+00 +1.25948782E+00 
H  -3.19374105E+00 +3.23802124E+00 +1.34909167E+00 
C  -2.20534828E+00 +2.71456348E+00 -5.58671469E-01 
C  -3.06239930E+00 +6.43271792E-01 +1.89495173E+00 
H  -3.70139203E+00 +4.68176966E-01 +1.00736663E+00 
H  -3.67148104E+00 +1.16989561E+00 +2.66039987E+00 
H  -2.77235287E+00 -3.48699898E-01 +2.29367340E+00 
C  -3.59972771E+00 +2.43980014E+00 -1.14161751E+00 
H  -3.54732892E+00 +2.24469638E+00 -2.23181855E+00 
H  -4.22282436E+00 +3.34645332E+00 -9.94798297E-01 
H  -4.11248246E+00 +1.59162043E+00 -6.52443814E-01 
C  -1.62950851E+00 +3.94764847E+00 -1.25332227E+00 
H  -6.26529688E-01 +4.20870798E+00 -8.67231197E-01 
H  -2.30557703E+00 +4.80517341E+00 -1.05281149E+00 
H  -1.57679619E+00 +3.81382020E+00 -2.35253351E+00 
C  -8.79894170E-01 +1.03991824E+00 -2.04408050E+00 
C  -1.70698186E+00 +8.74145697E-02 -2.70660629E+00 
C  -1.35716604E+00 -3.17363967E-01 -4.00960839E+00 
H  -1.99770488E+00 -1.05721907E+00 -4.51847267E+00 
C  -2.29233535E-01 +1.94960668E-01 -4.65385700E+00 
H  +2.48156856E-02 -1.29096885E-01 -5.67657575E+00 
C  +5.82911553E-01 +1.11293569E+00 -3.98291261E+00 
H  +1.48324032E+00 +1.50233047E+00 -4.48438486E+00 
C  +2.93698144E-01 +1.55178929E+00 -2.67371724E+00 
C  -2.94876538E+00 -5.28550623E-01 -2.11256079E+00 
H  -3.02205707E+00 -4.03246777E-01 -1.02142417E+00 
H  -2.95439093E+00 -1.61871321E+00 -2.31165618E+00 
C  +1.28709940E+00 +2.52244752E+00 -2.03531680E+00 
C  +2.69297966E+00 +1.89884066E+00 -1.94374947E+00 
H  +3.10485439E+00 +1.68795813E+00 -2.95393114E+00 
H  +2.69351914E+00 +9.67212596E-01 -1.35026336E+00 
H  +3.38601705E+00 +2.60772141E+00 -1.44274205E+00 
C  +1.25511490E+00 -2.05788599E+00 +2.13867183E+00 
H  +2.09175817E+00 -1.39918238E+00 +2.54853420E+00 
C  +1.52834520E+00 -2.72376281E+00 +9.00032236E-01 
H  +8.16534010E-01 -3.56441555E+00 +5.99567300E-01 
C  +9.21312272E-01 -1.37451104E+00 -7.75271052E-01 
H  +4.14317307E-01 -2.12229616E+00 -1.42678594E+00 
H  +1.90424933E+00 -9.98681140E-01 -1.13081102E+00 
C  +2.90584934E+00 -2.88548864E+00 +3.53514452E-01 
C  +5.50066682E+00 -3.40171391E+00 -6.57156179E-01 
C  +3.15150814E+00 -3.99815051E+00 -4.82461007E-01 
C  +3.98336770E+00 -2.02515931E+00 +6.66980037E-01 
C  +5.26490426E+00 -2.28454034E+00 +1.62781979E-01 
C  +4.43781206E+00 -4.26074074E+00 -9.75703398E-01 
H  +2.31758824E+00 -4.67424779E+00 -7.36219964E-01 
H  +3.80842956E+00 -1.13624848E+00 +1.29065353E+00 
H  +6.09385511E+00 -1.60257818E+00 +4.14962227E-01 
H  +4.60830012E+00 -5.14161026E+00 -1.61635385E+00 
H  +6.51292869E+00 -3.60200187E+00 -1.04489108E+00 
C  +3.70077612E-01 -2.58066991E+00 +3.20882197E+00 
C  -1.13248155E+00 -3.54566517E+00 +5.41505701E+00 
C  -3.93650639E-01 -3.76738032E+00 +3.10240974E+00 
C  +3.60316155E-01 -1.89130789E+00 +4.44675686E+00 
C  -3.83331547E-01 -2.36519633E+00 +5.53665463E+00 
C  -1.13043425E+00 -4.24234656E+00 +4.19340929E+00 
H  -3.99768629E-01 -4.33181259E+00 +2.15962904E+00 
H  +9.65129632E-01 -9.74157819E-01 +4.55055065E+00 
H  -3.68909536E-01 -1.81225863E+00 +6.49034092E+00 
H  -1.70817628E+00 -5.17594343E+00 +4.09208885E+00 
H  -1.71104701E+00 -3.92854982E+00 +6.27167178E+00 
H  +9.48770500E-01 +2.74032404E+00 -9.98312674E-01 
H  -3.86065026E+00 -1.03555140E-01 -2.58478771E+00 
C  -1.00229554E+00 +1.67559624E+00 +2.86763089E+00 
H  -6.36741327E-02 +2.23505869E+00 +2.69105272E+00 
H  -7.36748559E-01 +6.94467919E-01 +3.31547747E+00 
H  -1.61586939E+00 +2.22509647E+00 +3.61289257E+00 
C  +1.38735244E+00 +3.84281757E+00 -2.82675776E+00 
H  +2.04845746E+00 +4.55778225E+00 -2.29220316E+00 
H  +4.06996798E-01 +4.33292342E+00 -2.98100510E+00 
H  +1.83499683E+00 +3.66971989E+00 -3.82890335E+00 
78
M82
Ru +1.17621401E-01 -6.61862449E-01 +7.69718210E-01 
Cl -1.89906488E+00 -1.99348372E+00 +9.42994790E-01 
Cl +2.14326378E+00 +6.66993504E-01 +7.01686616E-01 
N  -1.19226166E+00 +1.60766147E+00 -7.44725377E-01 
C  -8.87303662E-01 +1.00443513E+00 +4.12367438E-01 
C  -1.38957765E+00 +1.86611943E+00 +1.59144763E+00 
C  -1.67337702E+00 +3.22703780E+00 +9.12256457E-01 
H  -7.66031808E-01 +3.87897047E+00 +1.00735155E+00 
H  -2.53593570E+00 +3.76106210E+00 +1.38674304E+00 
C  -1.93313698E+00 +2.94445437E+00 -5.77407099E-01 
C  -3.56819205E-01 +2.01454952E+00 +2.72245187E+00 
H  -1.48398566E-01 +1.04697522E+00 +3.22179849E+00 
H  -7.61604966E-01 +2.70489575E+00 +3.49294428E+00 
H  +6.05401018E-01 +2.41547812E+00 +2.35035789E+00 
C  -2.67257100E+00 +1.23545470E+00 +2.18188738E+00 
H  -3.46768424E+00 +1.09025925E+00 +1.42461395E+00 
H  -3.06752589E+00 +1.90856866E+00 +2.97240204E+00 
H  -2.46365473E+00 +2.44774942E-01 +2.63067455E+00 
C  -3.42279668E+00 +2.79394565E+00 -9.23284479E-01 
H  -3.56024042E+00 +2.50807107E+00 -1.98590445E+00 
H  -3.91629907E+00 +3.77704508E+00 -7.75795921E-01 
H  -3.94017264E+00 +2.05340294E+00 -2.86705090E-01 
C  -1.34185539E+00 +4.03796587E+00 -1.46459041E+00 
H  -2.68941793E-01 +4.20488475E+00 -1.25479743E+00 
H  -1.88141956E+00 +4.98461359E+00 -1.25145177E+00 
H  -1.47629478E+00 +3.81254504E+00 -2.54155576E+00 
C  -1.05110835E+00 +1.00009991E+00 -2.06429923E+00 
C  -2.06195853E+00 +9.20967752E-02 -2.49357938E+00 
C  -1.96901047E+00 -4.56659153E-01 -3.78758935E+00 
H  -2.75054883E+00 -1.16265083E+00 -4.11507665E+00 
C  -9.20438490E-01 -1.22540521E-01 -4.64684402E+00 
H  -8.69594482E-01 -5.55594949E-01 -5.65947116E+00 
C  +7.20326603E-02 +7.56270616E-01 -4.20536329E+00 
H  +9.09597474E-01 +1.00409088E+00 -4.87674655E+00 
C  +4.51925620E-02 +1.32880428E+00 -2.91605931E+00 
C  -3.24939503E+00 -3.24686227E-01 -1.66191050E+00 
H  -3.13443352E+00 -1.03587195E-01 -5.89509239E-01 
H  -3.39963286E+00 -1.41923583E+00 -1.74985806E+00 
H  -4.17601213E+00 +1.65203841E-01 -2.03149617E+00 
C  +1.22641125E+00 +2.22074771E+00 -2.53323642E+00 
H  +1.08809383E+00 +2.55454272E+00 -1.48124958E+00 
C  +1.34302125E+00 +3.45530603E+00 -3.44968925E+00 
H  +1.59487586E+00 +3.15382467E+00 -4.48910771E+00 
H  +2.16149093E+00 +4.11680108E+00 -3.09399040E+00 
H  +4.13848473E-01 +4.05488114E+00 -3.49397332E+00 
C  +2.55033577E+00 +1.43521420E+00 -2.60068795E+00 
H  +2.53186336E+00 +5.45673776E-01 -1.94511517E+00 
H  +3.38892130E+00 +2.07919208E+00 -2.26023060E+00 
H  +2.77476077E+00 +1.11686995E+00 -3.64133299E+00 
C  +9.22023942E-01 -2.14013577E+00 +2.22330522E+00 
H  +2.88846246E-02 -2.76693173E+00 +2.54813979E+00 
C  +1.60122520E+00 -2.57615784E+00 +1.03791214E+00 
H  +2.63174471E+00 -2.12709650E+00 +8.40627289E-01 
C  +6.48371790E-01 -1.60244285E+00 -7.21204947E-01 
H  +2.27172852E-02 -2.41849907E+00 -1.14323003E+00 
H  +1.57167562E+00 -1.34082151E+00 -1.28436307E+00 
C  +1.42716276E+00 -3.93737609E+00 +4.53085739E-01 
C  +1.30456761E+00 -6.56065672E+00 -6.12144916E-01 
C  +2.48427280E+00 -4.45466249E+00 -3.28841196E-01 
C  +2.95165101E-01 -4.75351329E+00 +6.78621533E-01 
C  +2.39014893E-01 -6.04942920E+00 +1.48736893E-01 
C  +2.42957187E+00 -5.75564388E+00 -8.48725802E-01 
H  +3.37114289E+00 -3.82602615E+00 -5.16871208E-01 
H  -5.52836862E-01 -4.36190668E+00 +1.25877047E+00 
H  -6.51884029E-01 -6.67173896E+00 +3.35413131E-01 
H  +3.27299957E+00 -6.14153546E+00 -1.44472545E+00 
H  +1.25627499E+00 -7.58368735E+00 -1.01968171E+00 
C  +1.54300428E+00 -1.40976353E+00 +3.35475824E+00 
C  +2.59139163E+00 -9.15073114E-02 +5.63756201E+00 
C  +2.90585946E+00 -1.03611668E+00 +3.41227538E+00 
C  +7.24634624E-01 -1.12223959E+00 +4.47495836E+00 
C  +1.23963905E+00 -4.67897238E-01 +5.60248655E+00 
C  +3.41932251E+00 -3.84561783E-01 +4.53952866E+00 
H  +3.57207406E+00 -1.26314820E+00 +2.56793587E+00 
H  -3.35179553E-01 -1.42965300E+00 +4.45378179E+00 
H  +5.81908868E-01 -2.56927859E-01 +6.46164989E+00 
H  +4.48596189E+00 -1.06656058E-01 +4.56588619E+00 
H  +3.00451674E+00 +4.18752504E-01 +6.52304413E+00 
78
M83
Ru +3.22833818E-01 -8.96264214E-01 +8.06083908E-01 
Cl -1.51615601E+00 -2.42808756E+00 +4.83540347E-01 
Cl +2.22821046E+00 +5.41193963E-01 +1.23300018E+00 
N  -1.43185026E+00 +1.49377898E+00 +2.75684991E-01 
C  -9.03135416E-01 +6.34237144E-01 +1.16247147E+00 
C  -1.41690056E+00 +1.00096848E+00 +2.57243805E+00 
C  -1.98547200E+00 +2.42641552E+00 +2.37251257E+00 
H  -1.19303185E+00 +3.17505116E+00 +2.63418585E+00 
H  -2.87034193E+00 +2.61850860E+00 +3.03127501E+00 
C  -2.34131357E+00 +2.57113837E+00 +8.87124990E-01 
C  -2.51146909E+00 -1.40944908E-02 +2.97197668E+00 
H  -3.34207883E+00 -5.88103575E-02 +2.24071468E+00 
H  -2.93275324E+00 +2.80352366E-01 +3.95696216E+00 
H  -2.09135090E+00 -1.03530403E+00 +3.05675995E+00 
C  -3.82402469E+00 +2.29378877E+00 +5.97428752E-01 
H  -4.04018485E+00 +2.34187074E+00 -4.88774508E-01 
H  -4.42469019E+00 +3.08637787E+00 +1.09021335E+00 
H  -4.16500002E+00 +1.31724154E+00 +9.86101618E-01 
C  -2.00132679E+00 +3.96387873E+00 +3.58877886E-01 
H  -9.53343962E-01 +4.24240366E+00 +5.74587728E-01 
H  -2.66000731E+00 +4.69745834E+00 +8.69347822E-01 
H  -2.18829003E+00 +4.04960905E+00 -7.30497521E-01 
C  -1.30805468E+00 +1.37392770E+00 -1.17410165E+00 
C  -2.23967671E+00 +5.45578217E-01 -1.86699260E+00 
C  -2.16216181E+00 +4.77444251E-01 -3.27247933E+00 
H  -2.88162533E+00 -1.65844480E-01 -3.80654312E+00 
C  -1.20896275E+00 +1.20680073E+00 -3.98506513E+00 
H  -1.17075624E+00 +1.14773874E+00 -5.08542129E+00 
C  -3.00900022E-01 +2.01011024E+00 -3.29127631E+00 
H  +4.58288185E-01 +2.57517822E+00 -3.85444087E+00 
C  -3.18609469E-01 +2.11807945E+00 -1.88616468E+00 
C  -3.33643307E+00 -2.53996620E-01 -1.20885909E+00 
H  -3.20193870E+00 -3.74497659E-01 -1.23363026E-01 
H  -3.36783100E+00 -1.27219043E+00 -1.64515601E+00 
C  +7.44458671E-01 +3.01443873E+00 -1.25053513E+00 
H  +6.25762000E-01 +2.97135727E+00 -1.45067306E-01 
C  +6.17208359E-01 +4.47884941E+00 -1.71877350E+00 
H  -3.92928359E-01 +4.90340855E+00 -1.56338100E+00 
H  +8.53945611E-01 +4.56817299E+00 -2.80064832E+00 
H  +1.34509967E+00 +5.11558342E+00 -1.17211023E+00 
C  +6.53108804E-01 -1.70326467E+00 +2.41484985E+00 
H  +4.49018075E-02 -2.56372234E+00 +2.77346310E+00 
H  +1.50189965E+00 -1.38611251E+00 +3.06233411E+00 
C  +2.03994281E+00 -2.71999279E+00 +6.81264345E-01 
H  +2.96674133E+00 -2.13733520E+00 +1.00118141E+00 
C  +1.43160218E+00 -2.36889946E+00 -5.44509803E-01 
H  +6.24113979E-01 -3.06196675E+00 -9.43829419E-01 
C  +2.06893643E+00 -1.54490890E+00 -1.60228952E+00 
C  +3.23858869E+00 -1.71979664E-01 -3.78975604E+00 
C  +3.41122379E+00 -1.09704943E+00 -1.54285082E+00 
C  +1.32727425E+00 -1.28041634E+00 -2.77868642E+00 
C  +1.90490262E+00 -6.00343354E-01 -3.85976503E+00 
C  +3.98560290E+00 -4.20982924E-01 -2.62445169E+00 
H  +4.01616817E+00 -1.29895350E+00 -6.47039613E-01 
H  +2.81910253E-01 -1.62693481E+00 -2.84226067E+00 
H  +1.30869983E+00 -4.14158858E-01 -4.76706188E+00 
H  +5.03655533E+00 -9.33074215E-02 -2.56327222E+00 
H  +3.70150740E+00 +3.50183521E-01 -4.64313079E+00 
C  +1.86752409E+00 -4.02077494E+00 +1.37080395E+00 
C  +1.71285731E+00 -6.51557389E+00 +2.70719836E+00 
C  +2.77789211E+00 -4.35326867E+00 +2.40136304E+00 
C  +8.69446873E-01 -4.96209589E+00 +1.02680680E+00 
C  +7.95687703E-01 -6.19289729E+00 +1.69194183E+00 
C  +2.70608171E+00 -5.58782617E+00 +3.06024063E+00 
H  +3.55899259E+00 -3.62605243E+00 +2.68125517E+00 
H  +1.35929655E-01 -4.71980605E+00 +2.44735739E-01 
H  +1.05334544E-02 -6.91419636E+00 +1.41088489E+00 
H  +3.43203520E+00 -5.82734480E+00 +3.85463067E+00 
H  +1.65192178E+00 -7.48829326E+00 +3.22218312E+00 
H  -4.32522842E+00 +2.15881731E-01 -1.39959354E+00 
C  +2.16150954E+00 +2.51339186E+00 -1.58853725E+00 
H  +2.91445078E+00 +3.14133951E+00 -1.06584209E+00 
H  +2.36280404E+00 +2.58611353E+00 -2.67793352E+00 
H  +2.31622250E+00 +1.46948923E+00 -1.26752509E+00 
C  -3.42636054E-01 +1.02854054E+00 +3.66747409E+00 
H  +5.46869251E-01 +1.61166098E+00 +3.35908654E+00 
H  -6.87545940E-03 +9.53308510E-03 +3.94407264E+00 
H  -7.77225017E-01 +1.49055629E+00 +4.57976475E+00 
78
M84
Ru +4.54518710E-01 -8.79548501E-01 +9.10189989E-01 
Cl -1.23467252E+00 -2.60687128E+00 +1.02722516E+00 
Cl +2.24380384E+00 +7.68824472E-01 +9.36567351E-01 
N  -1.43618255E+00 +1.36611283E+00 +3.56366776E-01 
C  -8.12678499E-01 +6.00592327E-01 +1.26887451E+00 
C  -1.21217643E+00 +1.07566489E+00 +2.68232469E+00 
C  -1.85768162E+00 +2.45665038E+00 +2.40886542E+00 
H  -1.08182285E+00 +3.25453739E+00 +2.54600831E+00 
H  -2.69943847E+00 +2.67114178E+00 +3.11568781E+00 
C  -2.33090154E+00 +2.46389030E+00 +9.47144693E-01 
C  -3.98142295E-02 +1.23371435E+00 +3.66070069E+00 
H  +3.61150103E-01 +2.52276115E-01 +3.98482123E+00 
H  -4.03108133E-01 +1.75752799E+00 +4.57073375E+00 
H  +7.91999809E-01 +1.81597016E+00 +3.21850477E+00 
C  -2.21773765E+00 +6.76583719E-02 +3.28186699E+00 
H  -3.12760955E+00 -4.95009668E-02 +2.66037882E+00 
H  -2.53053759E+00 +4.26278945E-01 +4.28569879E+00 
H  -1.75850344E+00 -9.34643638E-01 +3.38858749E+00 
C  -3.81917534E+00 +2.11571985E+00 +7.89070432E-01 
H  -4.10411427E+00 +2.03646930E+00 -2.79567063E-01 
H  -4.41679478E+00 +2.93928572E+00 +1.23234949E+00 
H  -4.09828708E+00 +1.17815602E+00 +1.30333684E+00 
C  -2.08043875E+00 +3.81745889E+00 +2.83314147E-01 
H  -1.02305145E+00 +4.13080574E+00 +3.68909115E-01 
H  -2.70404087E+00 +4.57711545E+00 +7.99727082E-01 
H  -2.37761892E+00 +3.81307196E+00 -7.84588524E-01 
C  -1.46887519E+00 +1.08380280E+00 -1.07631085E+00 
C  -2.41758191E+00 +1.27491413E-01 -1.54569911E+00 
C  -2.52041146E+00 -9.40105054E-02 -2.93235850E+00 
H  -3.24940272E+00 -8.39419633E-01 -3.29117540E+00 
C  -1.72744091E+00 +6.06806354E-01 -3.84195874E+00 
H  -1.83353141E+00 +4.30836187E-01 -4.92505568E+00 
C  -7.91281917E-01 +1.52823955E+00 -3.36719143E+00 
H  -1.56446341E-01 +2.06980210E+00 -4.08649449E+00 
C  -6.29629767E-01 +1.79016475E+00 -1.99077113E+00 
C  -3.34528050E+00 -6.67769955E-01 -6.61622610E-01 
H  -3.07792182E+00 -6.33028519E-01 +4.05224650E-01 
H  -3.31889638E+00 -1.73364827E+00 -9.63718703E-01 
H  -4.39202512E+00 -3.14523829E-01 -7.81475633E-01 
C  +4.53539144E-01 +2.79898866E+00 -1.60795633E+00 
H  +4.84733932E-01 +2.87912434E+00 -4.98960342E-01 
C  +1.85823223E-01 +4.19091488E+00 -2.21604187E+00 
H  +2.67967705E-01 +4.16145121E+00 -3.32357728E+00 
H  +9.43748852E-01 +4.91650461E+00 -1.85129961E+00 
H  -8.16108906E-01 +4.58965173E+00 -1.96704873E+00 
C  +1.84109284E+00 +2.32285845E+00 -2.07925718E+00 
H  +2.09933578E+00 +1.33586821E+00 -1.65384363E+00 
H  +2.62062492E+00 +3.04007508E+00 -1.74520100E+00 
H  +1.89076045E+00 +2.26802504E+00 -3.18790570E+00 
C  +1.06473115E+00 -1.47295098E+00 +2.53023499E+00 
H  +5.37418098E-01 -2.28168264E+00 +3.08713233E+00 
H  +1.99724892E+00 -1.07348607E+00 +2.98577451E+00 
C  +2.10670777E+00 -2.78989878E+00 +7.18478970E-01 
H  +1.45719604E+00 -3.68932383E+00 +9.88867654E-01 
C  +1.81004408E+00 -2.09994612E+00 -4.77666809E-01 
H  +2.56589197E+00 -1.31822950E+00 -8.23993107E-01 
C  +9.56741994E-01 -2.61847791E+00 -1.57352585E+00 
C  -4.95410267E-01 -3.57324987E+00 -3.81573845E+00 
C  +3.51289773E-01 -3.89885831E+00 -1.55498816E+00 
C  +8.14994808E-01 -1.83122311E+00 -2.74089558E+00 
C  +9.57894356E-02 -2.30174777E+00 -3.84853808E+00 
C  -3.61038591E-01 -4.36834652E+00 -2.66291988E+00 
H  +4.57040904E-01 -4.54159139E+00 -6.69606475E-01 
H  +1.28833990E+00 -8.36132612E-01 -2.77795184E+00 
H  +6.75046270E-03 -1.67179416E+00 -4.74750684E+00 
H  -8.12321458E-01 -5.37381749E+00 -2.63171930E+00 
H  -1.05055032E+00 -3.95239325E+00 -4.68942117E+00 
C  +3.40793096E+00 -2.74642847E+00 +1.42306601E+00 
C  +5.88846413E+00 -2.83133635E+00 +2.79312707E+00 
C  +3.63420524E+00 -3.67490244E+00 +2.46717526E+00 
C  +4.45521420E+00 -1.86234208E+00 +1.07453042E+00 
C  +5.67927879E+00 -1.90759863E+00 +1.75516407E+00 
C  +4.86020401E+00 -3.72208185E+00 +3.14272081E+00 
H  +2.82641632E+00 -4.37275532E+00 +2.74651539E+00 
H  +4.30932040E+00 -1.12818450E+00 +2.70121162E-01 
H  +6.48361540E+00 -1.20948814E+00 +1.47006423E+00 
H  +5.01340115E+00 -4.45762769E+00 +3.94946547E+00 
H  +6.85484126E+00 -2.86212373E+00 +3.32259877E+00 
59
M85
Ru -2.52236562E+00 -4.69450226E-01 -1.01447509E+00 
C  -1.21553290E+00 +1.39379517E+00 +1.14367182E+00 
N  +2.02081167E-01 -1.56846837E-01 +5.63809192E-02 
C  -1.09192803E+00 +2.43215973E-01 +7.31842976E-02 
C  +1.15869165E+00 +6.11790817E-01 +9.58015845E-01 
C  +2.66686388E-01 +1.76348495E+00 +1.44901743E+00 
H  +5.52641516E-01 +2.70527935E+00 +9.23344673E-01 
H  +4.09791201E-01 +1.94805685E+00 +2.54400713E+00 
C  +2.36353262E+00 +1.13794780E+00 +1.69223391E-01 
H  +2.05700633E+00 +1.81149389E+00 -6.53917832E-01 
H  +2.98013260E+00 +3.15369097E-01 -2.46486264E-01 
H  +3.00319079E+00 +1.72289517E+00 +8.63052433E-01 
C  +1.67118404E+00 -2.65292304E-01 +2.11026910E+00 
H  +2.35129218E+00 +3.50310772E-01 +2.73495542E+00 
H  +2.25118394E+00 -1.13338147E+00 +1.73850719E+00 
H  +8.52584054E-01 -6.29965033E-01 +2.75872430E+00 
C  -1.85714525E+00 +8.16684587E-01 +2.42225725E+00 
H  -1.78067997E+00 +1.56444166E+00 +3.23878235E+00 
H  -1.32865133E+00 -9.97618309E-02 +2.75331660E+00 
H  -2.92739473E+00 +5.71804473E-01 +2.29483357E+00 
C  -1.95451448E+00 +2.64617872E+00 +6.45460082E-01 
C  -3.14337484E+00 +3.10985275E+00 +1.24015385E+00 
H  -3.60955633E+00 +2.55022765E+00 +2.06421945E+00 
C  -3.76327570E+00 +4.29248742E+00 +8.01235274E-01 
H  -4.69191113E+00 +4.63051142E+00 +1.29013546E+00 
C  -3.20770655E+00 +5.03906392E+00 -2.45710715E-01 
H  -3.69209346E+00 +5.96799174E+00 -5.88540840E-01 
C  -2.02695753E+00 +4.58595511E+00 -8.55999469E-01 
H  -1.58152887E+00 +5.15328475E+00 -1.68978289E+00 
C  -1.41306774E+00 +3.40815805E+00 -4.14161335E-01 
H  -4.93179804E-01 +3.06820728E+00 -9.18132965E-01 
C  +7.39072917E-01 -1.28211710E+00 -6.85556686E-01 
C  +1.25188141E+00 -1.06669918E+00 -1.99119959E+00 
C  +1.88728322E+00 -2.14460854E+00 -2.63671041E+00 
H  +2.28585134E+00 -2.00141732E+00 -3.65402876E+00 
C  +2.00778982E+00 -3.39205988E+00 -2.01605423E+00 
C  +1.44122388E+00 -3.59815562E+00 -7.54246825E-01 
H  +1.49851137E+00 -4.59516493E+00 -2.88000717E-01 
C  +7.75501667E-01 -2.56296801E+00 -7.11783201E-02 
C  +1.05679822E+00 +2.32980374E-01 -2.74923582E+00 
H  +6.24000211E-01 +1.00384563E+00 -2.08090032E+00 
C  +8.11925390E-02 -2.88217509E+00 +1.24205660E+00 
H  +8.48340375E-01 -3.06425816E+00 +2.02942555E+00 
Cl -3.47275485E+00 +1.44477264E+00 -1.89092443E+00 
Cl -1.85535805E+00 -2.46053994E+00 -1.99463668E+00 
C  -3.56670889E+00 -1.04832800E+00 +3.49910320E-01 
H  -3.31988629E+00 -1.11521215E+00 +1.42625031E+00 
H  -4.56521896E+00 -1.45151682E+00 +4.79948878E-02 
H  -5.02951447E-01 -2.00319361E+00 +1.57727753E+00 
H  +2.77321983E-01 +4.50984579E-02 -3.52671924E+00 
C  -8.51879830E-01 -4.10003232E+00 +1.16791794E+00 
H  -3.05448086E-01 -5.03106397E+00 +9.10784138E-01 
H  -1.64284629E+00 -3.95048094E+00 +4.05486783E-01 
H  -1.33950238E+00 -4.26773708E+00 +2.15140044E+00 
C  +2.31462245E+00 +7.81500568E-01 -3.43555142E+00 
H  +2.72377709E+00 +7.11573139E-02 -4.18343113E+00 
H  +3.12082684E+00 +9.96152530E-01 -2.70350234E+00 
H  +2.08235296E+00 +1.72406045E+00 -3.97377560E+00 
H  +2.52371856E+00 -4.21874298E+00 -2.53174341E+00 
52
M86
Ru -3.03942134E+00 +3.84511281E-01 -9.38222686E-01 
C  -1.75532230E+00 +1.87598544E+00 +1.42905853E+00 
N  -2.27388536E-01 +8.13630711E-01 -1.59958290E-02 
C  -1.57053384E+00 +1.02421674E+00 +1.40773163E-01 
C  +6.61809547E-01 +1.71314454E+00 +8.54044901E-01 
C  -3.88694633E-01 +2.57913070E+00 +1.56732095E+00 
H  -4.49153385E-01 +3.58036603E+00 +1.06687514E+00 
H  -1.21335296E-01 +2.75254743E+00 +2.64150667E+00 
C  +1.60231719E+00 +2.57798354E+00 +3.37676890E-03 
H  +1.04937454E+00 +3.24069681E+00 -6.88349911E-01 
H  +2.32697234E+00 +1.96696536E+00 -5.71811881E-01 
H  +2.18411529E+00 +3.22552153E+00 +6.92728133E-01 
C  +1.53029732E+00 +9.21796290E-01 +1.83932498E+00 
H  +2.13110186E+00 +1.65081636E+00 +2.42156653E+00 
H  +2.23968598E+00 +2.58074484E-01 +1.30970813E+00 
H  +9.39925721E-01 +3.25052062E-01 +2.55821317E+00 
C  -2.03132685E+00 +8.85011197E-01 +2.58398327E+00 
H  -2.10012027E+00 +1.44322233E+00 +3.54245630E+00 
H  -1.23786628E+00 +1.18151891E-01 +2.68517059E+00 
H  -2.99682880E+00 +3.58026505E-01 +2.42892335E+00 
C  +3.65822431E-01 -2.15171913E-01 -8.69046154E-01 
C  +7.55620389E-01 +1.11927790E-01 -2.19912952E+00 
C  +1.24475600E+00 -9.10420599E-01 -3.03665390E+00 
H  +1.52285994E+00 -6.53551895E-01 -4.07263769E+00 
C  +1.37590325E+00 -2.22293549E+00 -2.58036023E+00 
C  +1.04638376E+00 -2.51990922E+00 -1.25604732E+00 
H  +1.17548902E+00 -3.55038467E+00 -8.88116335E-01 
C  +5.50827724E-01 -1.54397000E+00 -3.68976904E-01 
C  +7.20370927E-01 +1.49798840E+00 -2.79997535E+00 
H  +2.80034823E-01 +1.46516115E+00 -3.81812164E+00 
C  +3.50823206E-01 -1.98793279E+00 +1.08464805E+00 
Cl -2.64870011E+00 -1.88148658E+00 -1.04945468E+00 
Cl -4.93423870E+00 +1.71698157E+00 -6.30094184E-01 
C  -2.43901862E+00 +1.03338096E+00 -2.51265535E+00 
H  -1.66258650E+00 +1.80536099E+00 -2.65653105E+00 
H  -2.96594858E+00 +6.78864849E-01 -3.43254117E+00 
H  -5.88951635E-02 -1.12978766E+00 +1.65417847E+00 
H  +1.75347611E+00 +1.89223863E+00 -2.91309533E+00 
C  -6.22252381E-01 -3.16594456E+00 +1.27588646E+00 
H  -3.19251667E-01 -4.04777269E+00 +6.71739499E-01 
H  -1.65789876E+00 -2.90404241E+00 +9.98293369E-01 
H  -6.09254884E-01 -3.48078538E+00 +2.34141146E+00 
C  -2.85301723E+00 +2.94633360E+00 +1.43247865E+00 
H  -2.82166912E+00 +3.57406450E+00 +5.19299831E-01 
H  -2.68463315E+00 +3.60796053E+00 +2.30964765E+00 
H  -3.86714081E+00 +2.51840590E+00 +1.52031307E+00 
C  +1.70708630E+00 -2.40047419E+00 +1.70196545E+00 
H  +2.04383633E+00 -3.37257764E+00 +1.28226638E+00 
H  +1.60634277E+00 -2.53302513E+00 +2.80037211E+00 
H  +2.51453716E+00 -1.66572916E+00 +1.51671840E+00 
H  +1.56091619E-01 +2.22944467E+00 -2.19849600E+00 
H  +1.74788564E+00 -3.01324781E+00 -3.25288134E+00 
58
M87
Ru +9.84262452E-01 -2.39374139E+00 +8.88242898E-01 
Cl +1.06443910E+00 -2.69873900E+00 +3.37783752E+00 
Cl +1.23971713E+00 -2.07788011E+00 -1.50745849E+00 
N  -6.52969054E-01 +3.10530744E-01 +9.43582648E-02 
C  -2.26791449E-01 -5.19871240E-01 +1.04275743E+00 
C  -8.37643302E-01 -5.09556565E-02 +2.38663533E+00 
C  -1.73885539E+00 +1.16849385E+00 +2.05355642E+00 
H  -1.39084452E+00 +2.07606226E+00 +2.60645762E+00 
H  -2.79569650E+00 +9.79003452E-01 +2.36588558E+00 
C  -1.66574435E+00 +1.40422708E+00 +5.44171426E-01 
C  +2.91842328E-01 +4.26362347E-01 +3.32796619E+00 
H  +9.89342575E-01 -3.85189603E-01 +3.59346993E+00 
H  -1.69726135E-01 +8.16445759E-01 +4.26086094E+00 
H  +8.54991329E-01 +1.26154629E+00 +2.85961525E+00 
C  -1.72698083E+00 -1.14700873E+00 +3.01353488E+00 
H  -2.55399471E+00 -1.41597093E+00 +2.32123334E+00 
H  -2.19036084E+00 -7.37654151E-01 +3.93705771E+00 
H  -1.16045644E+00 -2.05409261E+00 +3.28066881E+00 
C  -3.02696278E+00 +1.19320479E+00 -1.31950293E-01 
H  -2.97627158E+00 +1.30055305E+00 -1.23342279E+00 
H  -3.71071603E+00 +1.97892145E+00 +2.52073398E-01 
H  -3.46989254E+00 +2.11062515E-01 +1.21192448E-01 
C  -1.15570850E+00 +2.80870357E+00 +2.14221678E-01 
H  -1.86221286E-01 +3.02078150E+00 +7.04167701E-01 
H  -1.89815934E+00 +3.53356781E+00 +6.08556544E-01 
H  -1.06286325E+00 +2.98048340E+00 -8.75999547E-01 
C  -3.88944419E-01 +3.38960022E-01 -1.34160485E+00 
C  -1.26573020E+00 -3.83684643E-01 -2.19000306E+00 
C  -1.15456078E+00 -1.90623687E-01 -3.57815636E+00 
H  -1.82924486E+00 -7.52569720E-01 -4.24571620E+00 
C  -1.91406059E-01 +6.69779104E-01 -4.11460278E+00 
H  -1.19697991E-01 +8.11758127E-01 -5.20542058E+00 
C  +7.02760645E-01 +1.32357715E+00 -3.26018615E+00 
H  +1.49123101E+00 +1.96244679E+00 -3.68932517E+00 
C  +6.30526945E-01 +1.17896593E+00 -1.86077460E+00 
C  -2.22274496E+00 -1.43878912E+00 -1.69334116E+00 
H  -2.24437216E+00 -1.53098794E+00 -5.93008804E-01 
H  -1.91115373E+00 -2.42403455E+00 -2.10131157E+00 
H  -3.25850153E+00 -1.24907934E+00 -2.04482735E+00 
C  +1.72776813E+00 +1.81808323E+00 -1.01097701E+00 
H  +1.47086629E+00 +1.67055326E+00 +6.23591347E-02 
C  +1.90766479E+00 +3.32415185E+00 -1.27080303E+00 
H  +2.23929504E+00 +3.51381895E+00 -2.31379140E+00 
H  +2.69460351E+00 +3.73287731E+00 -6.01938056E-01 
H  +9.80612029E-01 +3.90635316E+00 -1.10228922E+00 
C  +3.06513435E+00 +1.09595015E+00 -1.27403655E+00 
H  +2.94903976E+00 -1.40418470E-03 -1.20122974E+00 
H  +3.83850178E+00 +1.43247773E+00 -5.50898676E-01 
H  +3.43850146E+00 +1.32535858E+00 -2.29566514E+00 
C  +2.62055219E+00 -1.65232264E+00 +1.10686250E+00 
H  +3.03649514E+00 -1.46116362E+00 +2.12097970E+00 
H  +3.25905192E+00 -1.40816507E+00 +2.30357708E-01 
C  +1.33562844E+00 -4.41950659E+00 -2.39749402E-02 
H  +2.32167100E+00 -4.40115426E+00 -5.15925084E-01 
H  +4.73900998E-01 -4.58301839E+00 -6.94686745E-01 
C  +1.21663788E+00 -4.59196341E+00 +1.35035375E+00 
H  +2.10328798E+00 -4.71748594E+00 +1.99126904E+00 
H  +2.54885307E-01 -4.88800770E+00 +1.80662123E+00 
12
M88
Ru -1.17194029E+00 +8.58279017E-01 +3.02113501E-01 
Cl +3.23567923E-01 +2.40165733E+00 +1.02601209E+00 
Cl -2.02300053E+00 -1.06009371E+00 -5.54046465E-01 
C  -2.61621329E+00 +1.31230581E+00 +1.68692173E+00 
H  -2.15257320E+00 +1.55114386E+00 +2.66711249E+00 
H  -3.27017755E+00 +4.16146401E-01 +1.75834450E+00 
C  -3.20094142E+00 +2.48031335E+00 +8.81319916E-01 
H  -2.88711388E+00 +3.45658871E+00 +1.30795762E+00 
H  -4.31282608E+00 +2.45583767E+00 +8.14708259E-01 
C  -2.50700934E+00 +2.21560295E+00 -4.62177864E-01 
H  -1.96874283E+00 +3.06575148E+00 -9.31693105E-01 
H  -3.12000650E+00 +1.66553613E+00 -1.20861168E+00 
